# Supplementary material for: Metabolic Profiling and Antioxidant Analysis for the Juvenile Red Fading Leaves of Sweetpotato
Source: Plants (Basel). 2022 Nov 8;11(22):3014. doi: 10.3390/plants11223014 (PMC9697311; doi:10.3390/plants11223014)
Supplement: Supplementary file 1 [file plants-11-03014-s001.zip]

Archive with 2 entries (2 files):
- sup/Sup Fig of MS-Metabolic profiling 2022-9-23.pdf
- sup/Sup Tables  of MS-Metabolic profiling 2022-9-23.xlsx
