# Supplementary material for: Metabolic Profiling and Antioxidant Analysis for the Juvenile Red Fading Leaves of Sweetpotato
Source: Plants (Basel). 2022 Nov 8;11(22):3014. doi: 10.3390/plants11223014 (PMC9697311; doi:10.3390/plants11223014)
Supplement: Supplementary file 1 [file plants-11-03014-s001.zip › sup/Sup Tables of MS-Metabolic profiling 2022-9-23.xlsx]

## Sheet: Table S1
Table S1. A list of the 449 compounds identified in this study.
Index	Q1 (Da)	Q3 (Da)	Rt (min)	Molecular Weight (Da)	Ionization model	Class No.	Class	KEGG ID	Compounds	Average peak area						Rank
										C1	C2	C3	C4	C5	Mix
pme0019	132.1	86.2	1.27	131.09	[M+H]+	Class 1	Amino acid and derivatives	C00123	L-Leucine	55400000	4.92333e+07	5.83667e+07	5.53667e+07	5.62333e+07	54920000	3
pmf0484	132.1	86	1.35	131.09	[M+H]+	Class 1	Amino acid and derivatives	C01933	alpha-Aminocaproic acid	5.12333e+07	4.56333e+07	5.60333e+07	4.91667e+07	52300000	5.08733e+07	5
pme3017	104	58	0.76	103.06	[M+H]+	Class 1	Amino acid and derivatives	C03665	2-Aminoisobutyric acid	53300000	32200000	3.46667e+07	3.26333e+07	24900000	35540000	10
pme0020	164.1	103	1.92	165.08	[M-H]-	Class 1	Amino acid and derivatives	C00079	L-Phenylalanine	27200000	3.13667e+07	38800000	3.28667e+07	3.03333e+07	3.21133e+07	13
pmf0593	118.2	55.1	0.84	117.15	[M+H]+	Class 1	Amino acid and derivatives	C06417	D-(-)-Valine	3.29333e+07	2.42667e+07	2.77667e+07	23000000	1.96333e+07	25520000	19
pmf0590	148.1	84	0.81	147.05	[M+H]+	Class 1	Amino acid and derivatives	-	Glutamic acid	12790000	1.42667e+07	1.98667e+07	23200000	2.06667e+07	18158000	31
pme2054	205.1	146	2.4	204.09	[M+H]+	Class 1	Amino acid and derivatives	C00078	L-Tryptophan	9.39333e+06	1.01333e+07	1.07267e+07	8080000	1.12867e+07	9.924e+06	74
pme2122	112.1	95	0.84	111.08	[M+H]+	Class 1	Amino acid and derivatives	C00388	Histamine	7.47333e+06	5.73333e+06	9.05667e+06	1.03167e+07	1.37333e+07	9.26267e+06	80
pme1286	385	250	1.38	384.12	[M+H]+	Class 1	Amino acid and derivatives	C00021	S-(5'-Adenosy)-L-homocysteine	9.51667e+06	11550000	1.19667e+07	9.02333e+06	3.65667e+06	9.14267e+06	81
pme0039	118.1	72.1	0.85	117.08	[M+H]+	Class 1	Amino acid and derivatives	C00183	L-Valine	10900000	8.53333e+06	9.83667e+06	8.04333e+06	6.38667e+06	8740000	85
pme3194	118	58	1.02	117.04	[M+H]+	Class 1	Amino acid and derivatives	-	N-acetylglycine	5810000	7.86333e+06	1.06533e+07	1.05833e+07	4600000	7.902e+06	90
pmf0587	132	88	0.78	133.04	[M-H]-	Class 1	Amino acid and derivatives	C16433	Aspartic acid	6.70333e+06	6290000	5350000	5.78333e+06	5950000	6.01533e+06	115
pme1002	138.1	103	1.26	137.08	[M+H]+	Class 1	Amino acid and derivatives	C00483	L-Tyramine	7.76667e+06	4.92667e+06	6210000	5.50667e+06	5340000	5950000	116
pme2634	118	72	0.85	117.08	[M+H]+	Class 1	Amino acid and derivatives	C01826	Dl-Norvaline	6410000	4880000	5.50333e+06	4.46667e+06	3.53333e+06	4.95867e+06	128
pme1988	90	44	0.78	89.05	[M+H]+	Class 1	Amino acid and derivatives	C00041	L-Alanine	3.63667e+06	2890000	4.78333e+06	4.53333e+06	3.89333e+06	3.94733e+06	143
pme0010	106	60	0.79	105.04	[M+H]+	Class 1	Amino acid and derivatives	C00065	L-Serine	3.46333e+06	3220000	4250000	4.30667e+06	3.47667e+06	3.74333e+06	149
pmf0441	206.1	147.1	3.84	207.09	[M-H]-	Class 1	Amino acid and derivatives	C03519	N-Acetyl-L-phenylalanine	4770000	5.84333e+06	3.32333e+06	2.40667e+06	1620000	3.59267e+06	150
pme2046	170	96	0.79	169.18	[M+H]+	Class 1	Amino acid and derivatives	-	3-N-Methyl-L-histidine	2.97333e+06	3820000	4.05667e+06	3.74667e+06	2550000	3.42933e+06	154
pme0075	188.1	128	1.18	189.06	[M-H]-	Class 1	Amino acid and derivatives	C00624	N-Acetyl-L-glutamic acid	1.16867e+06	2300000	3.31667e+06	4340000	4.30667e+06	3086400	161
pme3038	130	84	0.85	129.04	[M+H]+	Class 1	Amino acid and derivatives	C01879	5-oxoproline	2670000	2.99333e+06	3570000	3.51667e+06	2.42667e+06	3.03533e+06	162
pme0225	133.1	74	0.78	132.05	[M+H]+	Class 1	Amino acid and derivatives	C00152	L-Asparagine	7310000	1.78333e+06	2140000	2.77333e+06	973000	2.99593e+06	163
pme0030	182.1	136.1	1.16	181.07	[M+H]+	Class 1	Amino acid and derivatives	C00082	L-(-)-Tyrosine	2.70667e+06	2420000	2590000	2460000	2.83667e+06	2.60267e+06	175
pme3033	104	86	0.76	103.06	[M+H]+	Class 1	Amino acid and derivatives	C01026	N,N-Dimethylglycine	3560000	2.04667e+06	2.29667e+06	2330000	1.83333e+06	2.41333e+06	180
pme0191	189.1	86	1.91	188.12	[M+H]+	Class 1	Amino acid and derivatives	C02155	N-Glycyl-L-leucine	1830000	1.77333e+06	1.69333e+06	1480000	1.41333e+06	1638000	205
pmb3264	611.1	306.2	1.17	612.1	[M-H]-	Class 1	Amino acid and derivatives	C00127	Glutathione oxidized	1.17667e+06	1.82333e+06	1.42667e+06	1.33433e+06	1.62833e+06	1.47787e+06	211
pme1419	164	104	1.77	163	[M+H]+	Class 1	Amino acid and derivatives	-	L-Methionine methyl ester	1.41667e+06	1.62667e+06	1.43333e+06	1.20333e+06	969000	1329800	222
pme0006	116.1	70.1	0.81	115.06	[M+H]+	Class 1	Amino acid and derivatives	C00148	L-Proline	1.14667e+06	1280000	1.76667e+06	1564000	865667	1324600	223
pme0042	173.1	131.1	0.73	174.11	[M-H]-	Class 1	Amino acid and derivatives	C00062	L-(+)-Arginine	1.82333e+06	2.25667e+06	1128000	978667	383000	1.31393e+06	224
pme3388	189	144	0.75	188.13	[M+H]+	Class 1	Amino acid and derivatives	C01924	H-HomoArg-OH	2.02667e+06	1.37667e+06	1340000	1.03733e+06	630000	1.28213e+06	227
pme1055	207.1	144	1.92	208.09	[M-H]-	Class 1	Amino acid and derivatives	C00328	L-Kynurenine	989000	1.34333e+06	1078000	814333	685000	981933	249
pme2617	166	102	0.76	165.05	[M+H]+	Class 1	Amino acid and derivatives	-	Methionine sulfoxide	990333	905333	918667	978667	955333	949667	253
pme0036	154.1	137	0.72	155.07	[M-H]-	Class 1	Amino acid and derivatives	C00135	L-Histidine	2.45667e+06	831667	596333	497667	168500	910167	256
pme2560	176	134	1.27	175.05	[M+H]+	Class 1	Amino acid and derivatives	C01042	N-Acetylaspartate	484667	708333	930333	757333	854333	747000	267
pme1228	221.1	204	1.66	220.09	[M+H]+	Class 1	Amino acid and derivatives	C00643	5-Hydroxy-L-tryptophan	609667	202339	749667	336673	1.73633e+06	726936	272
pme0022	118	73.9	0.76	119.06	[M-H]-	Class 1	Amino acid and derivatives	C00188	L-Threonine	758333	686000	575667	498000	525000	608600	281
pme0056	145.1	101	2.57	146.06	[M-H]-	Class 1	Amino acid and derivatives	-	2,3-dimethylsuccinic acid	643333	579667	454667	501333	360333	507867	293
pmb2591	245	203.2	3.87	246	[M-H]-	Class 1	Amino acid and derivatives	C03137	Acetyl tryptophan	495333	396000	354000	336000	451000	406467	310
pme0133	281.3	166	2.37	280.11	[M+H]+	Class 1	Amino acid and derivatives	-	Asp-phe	431333	387333	350000	292000	306333	353400	315
pme1239	320.4	143	1.27	321.1	[M-H]-	Class 1	Amino acid and derivatives	C11347	S-(methyl)glutathione	377333	483000	221333	219667	174333	295133	321
pmb2873	214.1	134	3.65	215.1	[M-H]-	Class 1	Amino acid and derivatives	-	3-(2-Naphthyl)-D-alanine	258000	323000	281667	339333	259667	292333	323
pme2915	163	103	1.59	162.05	[M+H]+	Class 1	Amino acid and derivatives	C03761	3-Hydroxy-3-methylpentane-1,5-dioic acid	348000	474000	264200	145900	176000	281620	326
pme1310	235.1	190	1.98	236.08	[M-H]-	Class 1	Amino acid and derivatives	C02700	N'-Formylkynurenine	82633.3	104467	223000	370667	475667	251287	332
pmb2561	190.1	84	2.37	191.1	[M-H]-	Class 1	Amino acid and derivatives	C02712	N-Acetylmethionine	306667	379333	230667	155000	110533	236440	341
pme0007	174.1	131.1	0.79	175.1	[M-H]-	Class 1	Amino acid and derivatives	C00327	L-Citrulline	197000	250667	274333	283667	172667	235667	342
pme0015	239	62	0.78	240.02	[M-H]-	Class 1	Amino acid and derivatives	C00491	L-(-)-Cystine	116000	200667	127667	175667	178333	159667	361
pme0253	174.1	86	3.51	173.11	[M+H]+	Class 1	Amino acid and derivatives	C02710	N-Acetyl-l-leucine	60600	42866.7	142033	187000	284667	143433	368
pmf0448	162.1	73.1	1.44	161.05	[M+H]+	Class 1	Amino acid and derivatives	C16759	S-Allyl-L-cysteine	116533	131533	115133	144333	119667	125440	375
pme1712	275	257	0.79	276.13	[M-H]-	Class 1	Amino acid and derivatives	C00449	L-Saccharopine	113000	108667	117900	113667	92866.7	109220	380
pme1104	130.1	82	1.26	131.1	[M-H]-	Class 1	Amino acid and derivatives	C00407	L-Isoleucine	81000	63633.3	76966.7	87500	77900	77400	396
pme2743	194.1	91	3.66	193.07	[M+H]+	Class 1	Amino acid and derivatives	C05598	N-Phenylacetylglycine	74200	59533.3	59900	69700	99566.7	72580	399
pme0121	187.2	145	1.14	188.12	[M-H]-	Class 1	Amino acid and derivatives	C02727	N6-Acetyl-L-lysine	111433	92900	46233.3	16906	9	53496.3	406
pme3825	196.2	135	1.16	197.07	[M-H]-	Class 1	Amino acid and derivatives	C00355	3,4-Dihydroxy-DL-phenylalanine	38900	40000	31933.3	24290	19403.3	30905.3	421
pmb2673	210.1	135.1	1.5	211.1	[M-H]-	Class 1	Amino acid and derivatives	-	3-(6-Hydroxy-3,4-dioxo-1,5-cyclohexadien-1-yl)-L-alanine	22833.3	31933.3	15333.3	14873.3	3249.33	17644.5	437
pme0172	160.1	85	2.84	159.09	[M+H]+	Class 1	Amino acid and derivatives	-	N-Isovaleroylglycine	9560	8783.33	10170	10963.3	15576.7	11010.7	442
pme0128	159.2	88	0.75	160.08	[M-H]-	Class 1	Amino acid and derivatives	C00993	D-Alanyl-D-Alanine	3959.67	5569.67	15833.3	13500	11946.7	10161.9	443
pme1175	282.1	150	1.5	283.09	[M-H]-	Class 2	Nucleotide and derivatives	C00387	Guanosine	4.54333e+07	2.97667e+07	3.63667e+07	2.30333e+07	1.65333e+07	3.02267e+07	15
pme0230	268.1	136	1.83	267.1	[M+H]+	Class 2	Nucleotide and derivatives	C00212	Adenosine	15700000	25800000	32000000	31000000	3.20667e+07	2.73133e+07	16
pmc0304	384.1	252	2.06	383.12	[M+H]+	Class 2	Nucleotide and derivatives	-	Succinyladenosine	15600000	22600000	20800000	20500000	2.91333e+07	2.17267e+07	25
pme1109	152	135	1.32	151.05	[M+H]+	Class 2	Nucleotide and derivatives	C00242	Guanine	1.13067e+07	1.34567e+07	1.59667e+07	7.67667e+06	6.26333e+06	10934000	65
pme3732	244.1	112	0.83	243.09	[M+H]+	Class 2	Nucleotide and derivatives	C00475	Cytidine	11050000	10080000	1.35333e+07	11600000	7.23667e+06	10700000	66
pmb0514	348.1	136.1	0.85	347.1	[M+H]+	Class 2	Nucleotide and derivatives	C01367	Adenosine 3'-monophosphate	2.01667e+07	4510000	3.94333e+06	8.90667e+06	1.41333e+07	10332000	70
pme3184	332	136	1.17	331.07	[M+H]+	Class 2	Nucleotide and derivatives	C00360	2'-Deoxyadenosine-5'-monophosphate	1.42333e+07	1.13567e+07	8.52333e+06	8.47333e+06	8.41333e+06	10200000	72
pmb0981	348.2	136	1.16	347.2	[M+H]+	Class 2	Nucleotide and derivatives	C00020	Adenosine 5'-monophosphate	21600000	4.51333e+06	3020000	6220000	9.80667e+06	9032000	83
pmb2922	565.1	323.1	1.11	566.1	[M-H]-	Class 2	Nucleotide and derivatives	C00029	Uridine 5'-diphospho-D-glucose	11700000	1.07367e+07	9.50333e+06	7460000	3.60667e+06	8.60133e+06	86
pme3982	267.1	135	1.48	268.08	[M-H]-	Class 2	Nucleotide and derivatives	-	Hypoxanthine-9-β-D-arabinofuranoside	9100000	16000000	5920000	4870000	3.70333e+06	7.91867e+06	88
pme1294	283	151	1.75	284.08	[M-H]-	Class 2	Nucleotide and derivatives	C01762	Xanthosine	8.71667e+06	1.04733e+07	8.75667e+06	7.57667e+06	2720000	7.64867e+06	92
pme0038	112	95	0.82	111.04	[M+H]+	Class 2	Nucleotide and derivatives	C00380	Cytosine	6.81333e+06	5.99333e+06	7.95333e+06	7510000	7.45667e+06	7.14533e+06	99
pme1063	243.1	110	1.24	244.07	[M-H]-	Class 2	Nucleotide and derivatives	C00299	Uridine	10290000	5.86333e+06	5660000	4.17333e+06	2.55333e+06	5708000	120
pme0183	152.1	135	0.86	151.05	[M+H]+	Class 2	Nucleotide and derivatives	-	2-Hydroxy-6-aminopurine	6.01667e+06	5740000	6.98667e+06	4100000	2.45333e+06	5.05933e+06	126
pmb2684	328.1	134.2	1.68	329.1	[M-H]-	Class 2	Nucleotide and derivatives	C00575	Cyclic AMP	5.71333e+06	6.57767e+06	5150000	2470000	1510000	4284200	138
pmf0136	565.1	322.9	0.8	566.06	[M-H]-	Class 2	Nucleotide and derivatives	C00029	UDP-α-D-glucose	5250000	5910000	3830000	2.56667e+06	1.21267e+06	3.75387e+06	147
pme0033	137	119	1.16	136.04	[M+H]+	Class 2	Nucleotide and derivatives	C00262	Hypoxanthine	3.35333e+06	2.74333e+06	3.41333e+06	4.01667e+06	4240000	3.55333e+06	151
pme1363	662.1	540.1	1.17	663.11	[M-H]-	Class 2	Nucleotide and derivatives	C00003	Nicotinic acid adenine dinucleotide	3080000	4.43667e+06	4.14333e+06	3.19667e+06	2.62333e+06	3496000	153
pme0031	127	110	1.59	126.04	[M+H]+	Class 2	Nucleotide and derivatives	C00178	Thymine	4180000	5670000	4160000	1.52333e+06	639333	3.23453e+06	159
pme3838	346.2	152	1.33	345.05	[M+H]+	Class 2	Nucleotide and derivatives	C00942	Guanosine 3',5'-cyclic monophosphate	3780000	3.99767e+06	3650000	1.82667e+06	1045000	2.85987e+06	167
pmc0281	400.2	136.1	1.94	399.2	[M+H]+	Class 2	Nucleotide and derivatives	-	Adenosine O-ribose	2.64667e+06	2560000	2.53333e+06	2.38667e+06	2.87667e+06	2.60067e+06	176
pme0040	136.1	119	1.16	135.05	[M+H]+	Class 2	Nucleotide and derivatives	C00147	Adenine	2.38333e+06	1.86667e+06	2.49333e+06	2.50667e+06	2.99667e+06	2.44933e+06	179
pme2746	784.2	437	2.79	785.16	[M-H]-	Class 2	Nucleotide and derivatives	C00016	Flavin adenine dinucleotide (FAD)	1.55333e+06	2070000	2.75667e+06	2.60667e+06	2300000	2.25733e+06	185
pme3336	382	206	2.06	383.11	[M-H]-	Class 2	Nucleotide and derivatives	-	N6-Succinyl Adenosine	1.57667e+06	2.36333e+06	2.03667e+06	2.11667e+06	2.51667e+06	2122000	188
pme1474	298	136	2.9	297.09	[M+H]+	Class 2	Nucleotide and derivatives	C00170	5'-Deoxy-5'-(methylthio)adenosine	1.94667e+06	2.83667e+06	1.80333e+06	831000	360333	1555600	209
pme0005	121	94	1.44	120.04	[M+H]+	Class 2	Nucleotide and derivatives	C15587	Purine	1810000	1.22133e+06	1.54667e+06	1480000	1320000	1475600	212
pme3104	150	133	1.15	149.07	[M+H]+	Class 2	Nucleotide and derivatives	C02216	1-Methyladenine	1.32333e+06	1315000	1.27667e+06	981000	691333	1.11747e+06	234
pme1194	228	112	1.16	227.09	[M+H]+	Class 2	Nucleotide and derivatives	C00881	Deoxycytidine	1480000	1580000	537000	266333	153667	803400	262
pme0257	111	80	1.23	112.03	[M-H]-	Class 2	Nucleotide and derivatives	C00106	Uracil	497333	567667	642667	703667	521667	586600	283
pme3970	243	153	1.21	244.07	[M-H]-	Class 2	Nucleotide and derivatives	C02067	β-Pseudouridine	896000	577333	525667	328333	218333	509133	292
pme3188	323	211	1.18	324.04	[M-H]-	Class 2	Nucleotide and derivatives	C00105	Uridine 5'-monophosphate	1.06433e+06	394000	375000	356333	304000	498733	295
pme2651	742.1	620.1	1.15	743.08	[M-H]-	Class 2	Nucleotide and derivatives	C00006	NADP	446000	616667	605667	424000	195667	457600	302
pme1181	266.1	150	1.68	267.1	[M-H]-	Class 2	Nucleotide and derivatives	C00330	Deoxyguanosine	830333	809333	260667	152000	92033.3	428873	309
pmb0964	366.2	204.1	0.8	365.2	[M+H]+	Class 2	Nucleotide and derivatives	-	iP7G	283667	289667	355667	388667	356667	334867	316
pme1346	300.1	168	1.59	299.09	[M+H]+	Class 2	Nucleotide and derivatives	-	8-Hydroxyguanosine	80669.7	145333	313667	261000	406333	241401	338
pme0108	126.1	109	1.16	125.06	[M+H]+	Class 2	Nucleotide and derivatives	C02376	5-Methylcytosine	243333	317000	272333	259003	106673	239668	339
pme3965	310	178	2.18	311.12	[M-H]-	Class 2	Nucleotide and derivatives	-	2-(dimethylamino)guanosine	100733	121200	173667	278000	312667	197253	350
pme0256	151	151	1.19	152.03	[M-H]-	Class 2	Nucleotide and derivatives	C00385	Xanthine	174667	130467	144333	231333	117633	159687	360
pme2798	165	122	1.85	166.05	[M-H]-	Class 2	Nucleotide and derivatives	C16353	7-Methylxanthine	29833.3	33233.3	33633.3	41100	79000	43360	410
pmf0596	252.2	69	1.95	251.24	[M+H]+	Class 2	Nucleotide and derivatives	C08431	Cordycepin	42100	85966.7	63100	24400	9	43115.1	412
pme1976	81.2	54	1.64	80.04	[M+H]+	Class 2	Nucleotide and derivatives	C00396	Pyrimidine	20800	26266.7	22966.7	11896.7	13033.3	18992.7	435
pmb1605	353.3	261.4	8.45	352.3	[M+H]+	Class 3	Lipids	-	MAG (18:3) isomer3	6.12333e+07	43500000	48000000	5.94333e+07	4.76333e+07	51960000	4
pmc0960	544.4	485.2	8.91	543.4	[M+H]+	Class 3	Lipids	-	LysoPC 20:4	4.02667e+07	4.76667e+07	3.93333e+07	3.00667e+07	2.47667e+07	36420000	8
pmb0160	353.3	261.1	7.6	352.3	[M+H]+	Class 3	Lipids	-	MAG (18:3) isomer5	2.05333e+07	2.51333e+07	3.33667e+07	3.66667e+07	3.94333e+07	3.10267e+07	14
pma0461	277.2	93.1	8.52	276.22	[M+H]+	Class 3	Lipids	-	14,15-Dehydrocrepenynic acid	14300000	2.03333e+07	3.39667e+07	2.38333e+07	3.42667e+07	25340000	20
pmb2325	353.1	261.8	8.42	352.1	[M+H]+	Class 3	Lipids	-	MAG (18:3) isomer2	2.47667e+07	1.71667e+07	1.86333e+07	2.27667e+07	2.00667e+07	20680000	26
pmd0145	550.4	184.1	10	549.37	[M+H]+	Class 3	Lipids	-	LysoPC 20:1	4100000	1.99667e+07	2.70333e+07	1.81333e+07	1.41667e+07	16680000	37
pmb0149	351	147.1	6.73	350	[M+H]+	Class 3	Lipids	-	MAG (18:4) isomer1	3160000	14870000	26600000	18200000	1.81733e+07	1.62007e+07	39
pmb2319	482.3	184.1	8.26	481.3	[M+H]+	Class 3	Lipids	-	LysoPC 15:0	8.55333e+06	15110000	1.94667e+07	1.60667e+07	1.39667e+07	1.46327e+07	44
pmb0863	492.3	184	7.34	491.3	[M+H]+	Class 3	Lipids	-	LysoPC 16:2 (2n isomer)	9.27333e+06	1.58333e+07	1.42667e+07	13400000	1.81333e+07	1.41813e+07	47
pmb0854	518.3	459.3	8.79	517.3	[M+H]+	Class 3	Lipids	-	LysoPC 18:3	3.25333e+07	20600000	7.92667e+06	6340000	3480000	14176000	48
pmd0144	550.4	184	9.96	549.37	[M+H]+	Class 3	Lipids	-	LysoPC 20:1 (2n isomer)	3.44667e+06	17300000	2.25667e+07	1.54667e+07	1.20667e+07	1.41693e+07	49
pmb0855	496.3	184.2	8.8	495.3	[M+H]+	Class 3	Lipids	-	LysoPC 16:0	7550000	1.35333e+07	1.79333e+07	1.57667e+07	1.31667e+07	13590000	52
pmd0132	496.3	184	8.8	495.33	[M+H]+	Class 3	Lipids	-	LysoPC 16:0 (2n isomer)	7910000	1.31333e+07	1.78667e+07	1.58333e+07	1.31333e+07	1.35753e+07	53
pmb2251	694.1	353.7	7.6	693.1	[M+H]+	Class 3	Lipids	-	DGMG (18:1)	9.86667e+06	1.03967e+07	1.23667e+07	1.46333e+07	1.47333e+07	1.23993e+07	55
pmb0882	522.1	504.2	9.07	521.1	[M+H]+	Class 3	Lipids	-	LysoPC 18:1	7.36333e+06	14000000	1.42333e+07	1.23667e+07	9.99333e+06	1.15913e+07	61
pmb1562	351	146.9	7.8	350	[M+H]+	Class 3	Lipids	-	MAG (18:4) isomer3	21900000	9660000	6730000	6.47667e+06	7.43333e+06	10440000	69
pmb2363	357.2	265.3	8.76	356.2	[M+H]+	Class 3	Lipids	-	MAG (18:1) isomer1	3.78333e+06	5.65667e+06	1.01167e+07	13390000	12400000	9.06933e+06	82
pmb0877	480.1	339.9	8.87	479.1	[M+H]+	Class 3	Lipids	-	LysoPE 18:1	6.26333e+06	1.09867e+07	1.03133e+07	9.94667e+06	6.50667e+06	8.80333e+06	84
pmb0874	478.6	460.6	8.38	477.6	[M+H]+	Class 3	Lipids	-	LysoPE 18:2 (2n isomer)	6.37333e+06	8520000	8.59333e+06	8370000	7.69333e+06	7910000	89
pmb2260	480.1	184.5	7.76	479.1	[M+H]+	Class 3	Lipids	-	LysoPC 15:1	3.98333e+06	9.35333e+06	9.95333e+06	7.79333e+06	8140000	7.84467e+06	91
pmb0890	355.1	263.3	10.52	354.1	[M+H]+	Class 3	Lipids	-	MAG (18:2)	1.48667e+07	8.39333e+06	6.46333e+06	4770000	2530000	7.40467e+06	94
pmb0876	454.2	313.3	8.74	453.2	[M+H]+	Class 3	Lipids	-	LysoPE 16:0	1.83333e+07	9.87667e+06	3.64667e+06	2670000	1.78333e+06	7.262e+06	95
pmb2388	524.1	184	8.91	523.1	[M+H]+	Class 3	Lipids	-	LysoPC 18:0 (2n isomer)	4.18667e+06	7.85667e+06	7.84333e+06	6.65333e+06	5.47333e+06	6.40267e+06	105
pma3606	295.2	179.2	9.22	294.2	[M+H]+	Class 3	Lipids	-	9-Hydroxy-(10E,12Z,15Z)-octadecatrienoic acid	2.95667e+06	5.07667e+06	9.72667e+06	5.68333e+06	7.09667e+06	6108000	112
pmb0889	279.3	95.1	8.96	278.3	[M+H]+	Class 3	Lipids	C08364	Punicic acid	5.08333e+06	5230000	8.51667e+06	5230000	6100000	6032000	114
pmb0165	494.3	184.1	8.55	493.3	[M+H]+	Class 3	Lipids	-	LysoPC 16:1	127673	815667	5.54333e+06	9070000	1.21667e+07	5.54467e+06	122
pmb0856	480.5	339.2	8.86	479.5	[M+H]+	Class 3	Lipids	-	LysoPE 18:1 (2n isomer)	3210000	5690000	5.55333e+06	5.15667e+06	3680000	4658000	133
pme2827	239	223	6.77	240.25	[M-H]-	Class 3	Lipids	C00517	Palmitaldehyde	3.56333e+06	3490000	3390000	4250000	4.53333e+06	3.84533e+06	146
pmb0880	482.1	313.8	8.98	481.1	[M+H]+	Class 3	Lipids	-	LysoPE 18:0 (2n isomer)	3270000	2.64667e+06	1.83667e+06	1500000	860000	2.02267e+06	191
pmb2444	353.2	261.3	10.06	352.2	[M+H]+	Class 3	Lipids	-	MAG (18:3) isomer1	4.33333e+06	2540000	1250000	923333	489667	1.90727e+06	198
pmb1656	353.1	335.1	9.9	352.1	[M+H]+	Class 3	Lipids	-	MAG (18:3) isomer4	3.56667e+06	2.24667e+06	1.08833e+06	798667	423667	1624800	206
pmb2778	295	277.3	8.96	296	[M-H]-	Class 3	Lipids	-	9,10-EODE	1.38333e+06	1.60333e+06	1.94667e+06	1.12333e+06	1099000	1.43113e+06	216
pmb0848	494.3	184.2	7.88	493.3	[M+H]+	Class 3	Lipids	-	LysoPC 16:1 (2n isomer)	1.25267e+06	1.55267e+06	1.27333e+06	1.23667e+06	1840000	1.43107e+06	217
pmb1574	277.2	93	8.21	276.2	[M+H]+	Class 3	Lipids	-	Octadecadien-6-ynoic acid	546000	668333	1.16333e+06	1.09767e+06	1.77333e+06	1.04973e+06	243
pmb0161	696.4	355.3	8.12	695.4	[M+H]+	Class 3	Lipids	-	DGMG (18:2) isomer1	555333	706667	788333	879667	1.02833e+06	791667	263
pmb0292	387.1	331.1	7.65	386.1	[M+H]+	Class 3	Lipids	C00187	Cholesterol	1.02833e+06	719333	842333	402667	462000	690933	274
pmf0293	269.3	209.2	12.27	270.29	[M-H]-	Class 3	Lipids	-	1-Octadecanol	753333	720000	654667	606333	592000	665267	275
pmb0885	291	190.9	6.71	290	[M+H]+	Class 3	Lipids	-	4-oxo-9Z,11Z,13E,15E-octadecatetraenoic acid	185000	366333	645000	661667	750667	521733	290
pmb0168	700.1	184.4	9.33	699.1	[M+H]+	Class 3	Lipids	-	PC 16:1/14:1	706000	1.22867e+06	340000	173667	59333.3	501533	294
pmd0136	524.4	184	9.91	523.36	[M+H]+	Class 3	Lipids	-	LysoPC 18:0	171400	462667	782667	643667	404333	492947	297
pmd0130	468.3	184	7.73	467.3	[M+H]+	Class 3	Lipids	-	LysoPC 14:0 (2n isomer)	878000	547333	360333	280333	180667	449333	305
pmb0302	126.1	96	3.69	125.1	[M+H]+	Class 3	Lipids	C03557	2-Aminoethylphosphonate	243333	210333	283667	335000	758333	366133	312
pmb2789	309	209	7.54	310	[M-H]-	Class 3	Lipids	-	13-HpOTrE(r)	177000	201333	381000	331667	433667	304933	318
pmb0866	468.1	184.4	7.74	467.1	[M+H]+	Class 3	Lipids	-	LysoPC 14:0	575667	385000	230667	203667	123667	303733	319
pmb2791	309.1	209.1	7.55	310.1	[M-H]-	Class 3	Lipids	-	9-HpOTrE	126667	160667	313333	277000	358333	247200	334
pmb2792	293	193.1	7.81	294	[M-H]-	Class 3	Lipids	-	13-HOTrE(r)	113667	142000	154333	159000	224667	158733	363
pmb0864	426.3	285.2	7.69	425.3	[M+H]+	Class 3	Lipids	-	LysoPE 14:0	405667	193033	75966.7	56933.3	32000	152720	365
pmf0395	283.3	267.1	10.74	282.26	[M+H]+	Class 3	Lipids	C00712	Oleic acid	125633	62400	196933	165133	51666.7	120353	377
pmb0883	482.1	341.7	9.86	481.1	[M+H]+	Class 3	Lipids	-	LysoPE 18:0	130567	109267	35166.7	24533.3	9	59908.5	403
pmb5304	277.1	241.2	10.62	278.1	[M-H]-	Class 3	Lipids	C06427	α-Linolenic acid	20966.7	32866.7	31400	31400	37100	30746.7	422
pmb2640	199	181	9.66	200	[M-H]-	Class 3	Lipids	C02679	Lauric acid (C12:0)	8446.67	15833.3	18483.3	10110	9873.33	12549.3	440
pmb2799	295	195.2	9.74	296	[M-H]-	Class 3	Lipids	-	12,13-EODE	8306.67	20533.3	12130	8723.33	8116.67	11562	441
pmf0032	341.1	179	0.75	342.12	[M-H]-	Class 4	Carbohydrates	-	Galactinol	4.81667e+07	55100000	2.54333e+07	21900000	1.80333e+07	3.37267e+07	11
pme0519	341	119	0.8	342.12	[M-H]-	Class 4	Carbohydrates	-	D-(+)-Sucrose	2.21667e+07	2.59333e+07	12450000	1.20567e+07	8.88667e+06	1.62987e+07	38
pmf0220	259	97	0.8	303.99	[M-2Na+H]-	Class 4	Carbohydrates	-	D-Fructose 6-phosphate-disodium salt	6230000	1.14067e+07	7760000	4510000	2500000	6.48133e+06	104
pmf0035	259	97	0.78	260.03	[M-H]-	Class 4	Carbohydrates	-	Glucose-1-phosphate	6.20667e+06	1.13067e+07	7.22333e+06	4.27667e+06	2.23333e+06	6.24933e+06	108
pme3160	259	97	0.71	260.03	[M-H]-	Class 4	Carbohydrates	C00092	D-Glucose 6-phosphate	5570000	1.15233e+07	7.01667e+06	4430000	2.27667e+06	6.16333e+06	110
pme1846	179	71	0.77	180.06	[M-H]-	Class 4	Carbohydrates	C00031	D(+)-Glucose	3.25333e+06	4510000	3.68333e+06	3.97667e+06	2220000	3.52867e+06	152
pme3313	259	97	0.83	260.03	[M-H]-	Class 4	Carbohydrates	C00085	D-Fructose 6-phosphate	1.70667e+06	3.70667e+06	2400000	1395000	782333	1.99813e+06	194
pme2019	149	59	0.81	150.05	[M-H]-	Class 4	Carbohydrates	-	DL-Arabinose	1.57667e+06	2.23333e+06	2440000	2.42333e+06	1260000	1.98667e+06	195
pme1021	177.1	99	0.86	178.05	[M-H]-	Class 4	Carbohydrates	C00198	D-(+)-Glucono-1,5-lactone	86100	138333	104700	96066.7	32966.7	91633.3	390
pme2033	133	71	0.85	134.02	[M-H]-	Class 5	Organic acids and derivatives	C00497	L(-)-Malic acid	55500000	76700000	7.91333e+07	7.49667e+07	5.47333e+07	6.82067e+07	2
pme0234	190	144	2.66	189.04	[M+H]+	Class 5	Organic acids and derivatives	C01717	Kynurenic acid	6.43333e+06	1.42333e+07	38000000	6.27333e+07	9.77667e+07	4.38333e+07	6
pme2050	191	111	0.86	192.03	[M-H]-	Class 5	Organic acids and derivatives	C00158	Citric acid	2.69333e+07	29800000	4.07667e+07	4.75667e+07	4.04667e+07	3.71067e+07	7
pmb3101	175.1	115	2.75	176.1	[M-H]-	Class 5	Organic acids and derivatives	C02504	2-Isopropylmalate	1.72667e+07	20200000	1.78667e+07	2.17333e+07	13000000	1.80133e+07	34
pmf0578	191	111	1.18	192.03	[M-H]-	Class 5	Organic acids and derivatives	-	Citric acid monohydrate	1.20667e+07	1.11333e+07	14600000	1.88667e+07	1.74333e+07	14820000	43
pme0267	131	87	2.12	132.04	[M-H]-	Class 5	Organic acids and derivatives	-	2-Methylsuccinic acid	1.32333e+07	15400000	19500000	1.97333e+07	5.14333e+06	14602000	45
pmf0280	193	113.1	0.79	194.04	[M-H]-	Class 5	Organic acids and derivatives	C00333	D-Galacturonic acid	7710000	8090000	1.18167e+07	13100000	1.19667e+07	1.05367e+07	68
pme3719	165.1	75	0.75	166.05	[M-H]-	Class 5	Organic acids and derivatives	-	D-Xylonic acid	11370000	8.92333e+06	9.77333e+06	1.02433e+07	7.10667e+06	9.48333e+06	77
pme0285	146.1	87	0.84	145.09	[M+H]+	Class 5	Organic acids and derivatives	C01035	4-Guanidinobutyric acid	1.02033e+07	1.14333e+07	1.11333e+07	8.37333e+06	5.93333e+06	9.41533e+06	78
pme3096	118	74	1.34	119.02	[M-H]-	Class 5	Organic acids and derivatives	C00872	Aminomalonic acid	6.79667e+06	9810000	7.10333e+06	7060000	5.23333e+06	7.20067e+06	97
pmb1912	474.2	327	2.3	473.2	[M+H]+	Class 5	Organic acids and derivatives	C00234	10-Formyl-THF	5.14667e+06	3.82667e+06	5.09333e+06	6.45333e+06	8970000	5898000	117
pme1830	117	73	1.35	118.03	[M-H]-	Class 5	Organic acids and derivatives	C00042	Succinic acid	5.38333e+06	7.61667e+06	4580000	3980000	2.09333e+06	4.73067e+06	131
pme0486	117	73	1.33	118.03	[M-H]-	Class 5	Organic acids and derivatives	C02170	Methylmalonic acid	5600000	7390000	4.02667e+06	4080000	2010000	4.62133e+06	134
pmb2826	147	87.1	1.03	148	[M-H]-	Class 5	Organic acids and derivatives	C00815	Citramalate	2.23667e+06	2.80667e+06	3.30333e+06	3.50667e+06	2360000	2.84267e+06	168
pme0281	165	121	2.96	166.03	[M-H]-	Class 5	Organic acids and derivatives	C06337	Terephthalic acid	2.47333e+06	2.87667e+06	3190000	3.04667e+06	2.49667e+06	2.81667e+06	169
pme1711	117.1	59	2.03	118.06	[M-H]-	Class 5	Organic acids and derivatives	-	3-Hydroxy-3-methyl butyric acid	2.31667e+06	2.78667e+06	2.55667e+06	2.35667e+06	814000	2.16613e+06	187
pme0250	187.1	125	4.47	188.1	[M-H]-	Class 5	Organic acids and derivatives	C08261	Azelaic acid	683667	1.15867e+06	2.85333e+06	2.83667e+06	2.52333e+06	2.01113e+06	192
pme3346	131.1	85	2.76	132.08	[M-H]-	Class 5	Organic acids and derivatives	-	5-hydroxyhexanoic acid	1770000	2070000	1770000	2.34333e+06	1.23667e+06	1838000	200
pme2241	129	85	1.62	130.03	[M-H]-	Class 5	Organic acids and derivatives	C02226	Citraconic acid	1.77667e+06	2.50967e+06	2.18667e+06	1.42767e+06	854000	1.75093e+06	201
pme2049	103	57	1.56	104.05	[M-H]-	Class 5	Organic acids and derivatives	C05984	2-Hydroxybutanoic acid	1140000	1540003	3240000	1310003	972003	1.6404e+06	204
pmb2654	460.1	117.9	0.78	461.1	[M-H]-	Class 5	Organic acids and derivatives	-	Anthranilate O-hexosyl-O-hexoside	2.79333e+06	2.34333e+06	957000	932333	924333	1.59007e+06	207
pme2036	191	85	0.92	192.06	[M-H]-	Class 5	Organic acids and derivatives	C00296	Quinic acid	1.06733e+06	1.21967e+06	1640000	1620000	1.72667e+06	1.45473e+06	215
pme3005	74.1	46.2	1.34	73.05	[M+H]+	Class 5	Organic acids and derivatives	C03134	N,N-Dimethylformamide	1.55667e+06	1.39667e+06	1600000	1.34667e+06	1.21167e+06	1.42233e+06	218
pme1936	114.1	86	0.62	113.06	[M+H]+	Class 5	Organic acids and derivatives	C00791	Creatinine	1.08667e+06	1110000	1.05067e+06	1140000	1.17667e+06	1112800	235
pme3069	556.3	371	10.27	555.28	[M+H]+	Class 5	Organic acids and derivatives	C05122	Taurocholic acid	1.09433e+06	990333	975667	874000	887000	964267	252
pme1966	126	108	0.83	125.02	[M+H]+	Class 5	Organic acids and derivatives	C00245	2-Aminoethanesulfonic acid	1.39667e+06	1.10067e+06	967667	532000	348333	869067	257
pme0240	121	77	4.57	122.04	[M-H]-	Class 5	Organic acids and derivatives	C00180	Benzoic acid	628333	963667	761000	665333	1.11267e+06	826200	259
pme0245	145.1	101	2.58	146.06	[M-H]-	Class 5	Organic acids and derivatives	C06104	Adipic acid	714667	719667	617667	727000	448000	645400	277
pme3309	145.1	101	2.58	146.06	[M-H]-	Class 5	Organic acids and derivatives	-	2-Methylglutaric acid	701667	625667	478333	464667	408333	535733	287
pme1851	130.1	88	0.81	131.07	[M-H]-	Class 5	Organic acids and derivatives	C00300	Creatine	380667	330000	475333	535333	518000	447867	306
pme3083	164	120	3.87	165.04	[M-H]-	Class 5	Organic acids and derivatives	-	2-(Formylamino)benzoic acid	1.17967e+06	371667	278333	168667	155667	430800	308
pme2541	103	57	1.56	104.05	[M-H]-	Class 5	Organic acids and derivatives	-	α-Hydroxyisobutyric acid	261667	349670	736000	303003	242336	378535	311
pme1724	137.1	91	6.24	136.05	[M+H]+	Class 5	Organic acids and derivatives	C20645	Methyl benzoate	443000	544000	790667	750333	539000	613400	280
pme1730	117	59	0.74	118.03	[M-H]-	Class 5	Organic acids and derivatives	-	D-Erythronolactone	215667	448667	271333	330000	160000	285133	324
pme1683	477.2	258	2.15	476.17	[M+H]+	Class 5	Organic acids and derivatives	C12276	D-Pantothenic dcid	525333	173333	128600	210000	198333	247120	335
pme2702	144.1	102	1.62	145.07	[M-H]-	Class 5	Organic acids and derivatives	C02946	4-Acetamidobutyric acid	271667	303333	281333	228667	101200	237240	340
pmb2867	350.1	144.1	1.72	351.1	[M-H]-	Class 5	Organic acids and derivatives	-	Kynurenic acid O-hexside	118667	117000	204333	291667	395333	225400	343
pme2362	151	107	2.89	152.05	[M-H]-	Class 5	Organic acids and derivatives	C01984	Mandelic acid	33066.7	46233.3	36400	34566.7	22333.3	34520	417
pme2589	159.1	87	1.24	160.04	[M-H]-	Class 5	Organic acids and derivatives	C00322	Oxoadipic acid	114800	158667	229333	109467	113367	145127	367
pme3034	131	69	1.94	132.04	[M-H]-	Class 5	Organic acids and derivatives	-	ethylmalonate	81700	106633	144667	146333	36066.7	103080	383
pmf0218	167	78.8	0.84	233.99	[M-3Na+2H]-	Class 5	Organic acids and derivatives	-	Phosphoenolpyruvate trisodium salt	10972.7	70433.3	151333	103400	65733.3	80374.5	395
pme0394	151	93	4.16	152.05	[M-H]-	Class 5	Organic acids and derivatives	-	2-Methoxybenzoic acid	43466.7	63700	70233.3	36400	104700	63700	402
pme2884	166	124	0.85	167.04	[M-H]-	Class 5	Organic acids and derivatives	-	Guanidinoethyl sulfonate	44666.7	55866.7	37233.3	39133.3	24333.3	40246.7	413
pma6281	145.1	101.1	0.75	146.06	[M-H]-	Class 5	Organic acids and derivatives	-	Methylglutaric acid	52066.7	19569.7	38933.3	36533.3	32900	36000.6	414
pmb1587	207.2	165.2	8.41	206.2	[M+H]+	Class 5	Organic acids and derivatives	-	4-Hydroxy-3,5-diisopropylbenzaldehyde	26733.3	26766.7	42000	38100	34066.7	33533.3	418
pmf0420	149	74.9	4.37	150.07	[M-H]-	Class 5	Organic acids and derivatives	C15513	Benzyl acetate	23866.7	30666.7	29800	33933.3	44100	32473.3	420
pme0292	195.1	121	3.95	196.07	[M-H]-	Class 5	Organic acids and derivatives	-	(3,4-Dimethoxyphenyl) acetic acid	2516.67	5850	4986.67	5853.33	5636.67	4968.67	448
pmb0800	123.1	79.9	1.52	122.1	[M+H]+	Class 6	Vitamins and derivatives	C00153	Niacinamide	33900000	3.58667e+07	4.67333e+07	3.51333e+07	26900000	3.57067e+07	9
pme1383	170.1	134.1	1.16	169.07	[M+H]+	Class 6	Vitamins and derivatives	C00314	Pyridoxine	2.12667e+07	16100000	5.97667e+06	5350000	4020000	1.05427e+07	67
pma1751	286	124	1.95	285	[M+H]+	Class 6	Vitamins and derivatives	-	Nicotinic acid-hexoside	209333	240333	2.62667e+06	4230000	3.26667e+06	2114600	189
pmb0789	332.1	314.3	1.16	331.1	[M+H]+	Class 6	Vitamins and derivatives	-	Pyridoxine O-glucoside	1960000	1.57333e+06	1.52533e+06	1.05833e+06	1.16667e+06	1.45673e+06	214
pme3478	277.1	146	2.84	278.13	[M-H]-	Class 6	Vitamins and derivatives	C00831	Pantetheine	847333	875667	1.50667e+06	2180000	974667	1.27687e+06	228
pmb0802	220.2	202.1	2.15	219.2	[M+H]+	Class 6	Vitamins and derivatives	C00864	D-Pantothenic acid	1.36667e+06	850000	732667	869333	929667	949667	254
pme1949	375	255	3.26	376.14	[M-H]-	Class 6	Vitamins and derivatives	C00255	Riboflavin	86533.3	122800	543667	1096000	2.03333e+06	776467	264
pme2165	155	111	1.15	156.02	[M-H]-	Class 6	Vitamins and derivatives	C00295	Orotic acid	702667	608667	734333	870667	870000	757267	265
pme1014	445.3	341.3	10.77	444.3	[M+H]+	Class 6	Vitamins and derivatives	C00828	Menaquinone (K2)	362670	883667	750003	481670	675333	630668	279
pme2266	245.1	227	3.37	244.09	[M+H]+	Class 6	Vitamins and derivatives	C00120	Biotin	979000	495667	255333	309000	507333	509267	291
pme1709	138.1	78	3.73	137.05	[M+H]+	Class 6	Vitamins and derivatives	-	Nicotinic Acid Methyl Ester (Methyl Nicotinate)	447333	389000	388000	477667	627667	465933	301
pme0496	122	78	1.16	123	[M-H]-	Class 6	Vitamins and derivatives	C00253	Nicotinic acid	627000	506333	353667	353333	441667	456400	303
pme2661	383	323	5.46	384.34	[M-H]-	Class 6	Vitamins and derivatives	C05443	Vitamin D3	227667	155433	48033.3	36433.3	44266.7	102367	384
pmb0803	508.1	152.4	3.22	507.1	[M+H]+	Class 6	Vitamins and derivatives	-	Pyridoxine O-feruloyl hexoside	75733.3	34833.3	75066.7	63733.3	39533.3	57780	404
pmb1096	118	91	2.39	117	[M+H]+	Class 7	Indole derivatives	C00463	Indole	32900000	3.39667e+07	3.45667e+07	2.69667e+07	3.64667e+07	3.29733e+07	12
pmb0818	206.1	147.5	2.39	205.1	[M+H]+	Class 7	Indole derivatives	C05660	Methoxyindoleacetic acid	1.16133e+07	1.14367e+07	1.25333e+07	9400000	1.30333e+07	1.16033e+07	60
pme2723	146.1	91	4.54	145.05	[M+H]+	Class 7	Indole derivatives	C08493	Indole-3-carboxaldehyde	994333	1.18333e+06	1.56667e+06	1.03667e+06	1039000	1164000	229
pmc0682	133.1	105.1	4.32	132.1	[M+H]+	Class 7	Indole derivatives	-	4-Aminoindole	408333	624667	1.61333e+06	1.51333e+06	1290000	1.08993e+06	238
pmb0819	157	130	2.39	156	[M+H]+	Class 7	Indole derivatives	C02938	3-Indoleacetonitrile	145333	112767	122333	131800	190333	140513	370
pme2836	178.1	160	2.95	177.08	[M+H]+	Class 7	Indole derivatives	-	5-Hydroxytryptophol	69600	54533.3	49833.3	71666.7	135333	76193.3	398
pmf0175	157.2	157.2	7.84	158.28	[M-H]-	Class 8	Alcohols	-	2-Decanol	5.65667e+06	4800000	4.16667e+06	4240000	4190000	4.61067e+06	135
pme0516	179.2	87	0.74	180.06	[M-H]-	Class 8	Alcohols	C00137	Inositol	4.45333e+06	5.28333e+06	4.10333e+06	3210000	2.36333e+06	3.88267e+06	145
pmb0764	144.1	113.2	2.6	143.1	[M+H]+	Class 8	Alcohols	C04294	4-Methyl-5-thiazoleethanol	3.20333e+06	3400000	2.95667e+06	1.45833e+06	1.02567e+06	2408800	181
pme0499	181	71	0.76	182.08	[M-H]-	Class 8	Alcohols	C00794	D-Sorbitol	2.43333e+06	2270000	453333	363667	198667	1143800	231
pma2987	142.1	83.1	0.62	141.1	[M+H]+	Class 8	Alcohols	C00860	Histidinol	1113000	959000	1.12333e+06	1.03833e+06	1.18667e+06	1.08407e+06	239
pme2256	151.1	71	0.77	152.07	[M-H]-	Class 8	Alcohols	C01904	D-Arabitol	2.52333e+06	1190000	569333	462667	348000	1.01867e+06	246
pme0513	151	59	0.77	152.07	[M-H]-	Class 8	Alcohols	C00379	Xylitol	1.86667e+06	1078000	470000	350667	256667	804400	261
pme1261	206.1	76	2.18	205.13	[M+H]+	Class 8	Alcohols	C05944	Pantothenol	219000	271400	258000	163333	149333	212213	346
pmf0348	187.1	97	4.43	188.14	[M-H]-	Class 8	Alcohols	-	2,6-Dimethyl-7-octene-2,3,6-triol	66100	117067	290000	278333	265667	203433	348
pme2268	138	94	0.79	137.05	[M+H]+	Class 9	Alkaloids	C01004	Trigonelline	2.64667e+07	2.32333e+07	19200000	14510000	7.22333e+06	1.81267e+07	32
pma6270	258.2	104.2	0.78	258.2	Protonated	Class 9	Alkaloids	C00670	sn-Glycero-3-phosphocholine	9540000	8.98333e+06	1.37833e+07	1.21467e+07	1.36933e+07	1.16293e+07	59
pmb0782	86.1	69.2	1.19	85.1	[M+H]+	Class 9	Alkaloids	C01746	Piperidine	8070000	6.88333e+06	7.32667e+06	6.03667e+06	7190000	7.10133e+06	100
pmf0455	432.3	415	3.4	431.34	[M+H]+	Class 9	Alkaloids	C10830	Peimine	5.17667e+06	6620000	6.43333e+06	7210000	7.18333e+06	6.52467e+06	103
pmb0484	104.1	60.1	0.76	103.1	[M+H]+	Class 9	Alkaloids	C00114	Choline	9.45333e+06	5.73667e+06	6070000	5290000	4180000	6146000	111
pmb2211	343.1	240.7	6.59	342.1	[M+H]+	Class 9	Alkaloids	-	Cocamidopropyl betaine	3.13667e+06	2.71667e+06	2.62667e+06	3.41333e+06	2.06667e+06	2792000	171
pme3333	153.1	136.1	1.51	152.06	[M+H]+	Class 9	Alkaloids	-	1,4-dihydro-1-Methyl-4-oxo-3-pyridinecarboxamide	3.14333e+06	1.97333e+06	3150000	1950000	1.51667e+06	2.34667e+06	182
pme2786	219	160	3.32	218.11	[M+H]+	Class 9	Alkaloids	C00978	N-Acetyl-5-hydroxytryptamine	2130000	2.24667e+06	2.13667e+06	1750000	1.66667e+06	1986000	196
pme2594	182.1	138	1.66	183.05	[M-H]-	Class 9	Alkaloids	C00847	4-Pyridoxic acid	881333	1.23733e+06	733000	929000	1530000	1.06213e+06	241
pme1691	147.1	87.2	0.85	146.12	[M+H]+	Class 9	Alkaloids	C08201	Acetylcholine	753667	527667	1.29333e+06	1.29667e+06	1370000	1.04827e+06	244
pme1828	118.1	59	0.79	117.08	[M+H]+	Class 9	Alkaloids	C00719	Betaine	514000	610333	880000	898333	416667	663867	276
pmf0052	249.2	150	2.05	248.19	[M+H]+	Class 9	Alkaloids	-	Sophoridine	221000	191667	250333	329333	478333	294133	322
pmf0328	243.1	145	4.46	242.08	[M+H]+	Class 9	Alkaloids	C01727	lumichrome	312000	174433	144000	231333	351333	242620	337
pme1417	161.1	144	2.74	160.1	[M+H]+	Class 9	Alkaloids	C00398	L-Tryptamine	184000	222133	301000	157667	111267	195213	351
pmb0426	219.1	174.4	3.84	218.1	[M+H]+	Class 9	Alkaloids	C08309	5-Methoxy-N,N-dimethyltryptamine	181000	158000	163000	158333	133533	158773	362
pmf0560	219.1	146	2.68	218.11	[M+H]+	Class 9	Alkaloids	C02983	Abrine	54036.3	51103	139967	61166.7	95700	80394.5	394
pmf0267	160	115.9	4.37	161.05	[M-H]-	Class 9	Alkaloids	C19837	Indole-3-carboxylic	49833.3	91300	96933.3	63533.3	83000	76920	397
pmf0337	162.1	118	4.38	161.05	[M+H]+	Class 9	Alkaloids	C19837	Indole-3-carboxylic acid	32633.3	42566.7	58966.7	39866.7	57366.7	46280	408
pmf0604	205.2	149	9.69	204.19	[M+H]+	Class 10	Terpenes	C09629	β-Caryophyllene	5.12667e+06	7.22667e+06	7.83333e+06	5.11667e+06	3.74333e+06	5.80933e+06	118
pmf0613	155.1	114	12.35	154.14	[M+H]+	Class 10	Terpenes	C16772	α-Terpineol	4.33333e+06	4.28333e+06	4.00333e+06	4.05333e+06	4.15333e+06	4.16533e+06	141
pmf0598	135.1	99.8	12.49	136.13	[M-H]-	Class 10	Terpenes	C06306	(+)-alpha-Pinene	2.81667e+06	2.45333e+06	2.20667e+06	3880000	3.41333e+06	2954000	165
pmf0474	373.1	123	2.15	374.12	[M-H]-	Class 10	Terpenes	C11673	Geniposidic acid	749000	631667	383000	329667	243667	467400	300
pmf0433	375.1	195.1	3.08	374.12	[M+H]+	Class 10	Terpenes	C09800	Swertiamarin	128333	143400	233000	287333	304667	219347	345
pmb1530	317.1	137.1	7.34	316.1	[M+H]+	Class 10	Terpenes	-	Phytocassane D	40133.3	140333	290000	220333	205333	179227	356
pmf0188	811.5	649.4	6.23	812.49	[M-H]-	Class 10	Terpenes	-	Saikosaponin B3	29866.7	46500	16233.3	7389.67	9	19999.7	433
pmf0477	529.4	403	10	528.38	[M+H]+	Class 10	Terpenes	C17044	Pachymic acid	6030	11110	29000	23900	21000	18208	436
pmf0098	177	145	5.53	178.18	[M-H]-	Class 11	Phenylpropanoids	-	trans-4-Hydroxycinnamic acid methyl ester	75300000	4.42333e+07	6880000	3880000	1156000	2.62899e+07	18
pme3367	161	105	5.96	160.05	[M+H]+	Class 11	Phenylpropanoids	-	6-Methyl coumarin	16000000	2.10333e+07	2.97333e+07	2.79333e+07	22300000	23400000	22
pmb3093	351.1	105.1	2.39	352.1	[M-H]-	Class 11	Phenylpropanoids	-	6,7-dihydroxycoumarin 7-O-quinic acid	27100000	2.24333e+07	14600000	1.69667e+07	2.02667e+07	2.02733e+07	27
pme0303	179	135	3.23	180.04	[M-H]-	Class 11	Phenylpropanoids	C01197	Caffeate	38800000	34200000	1.06433e+07	3.08667e+06	1.32167e+06	1.76103e+07	35
pmb2795	177	145	5.5	178	[M-H]-	Class 11	Phenylpropanoids	-	4-Methoxycinnamic acid	44600000	2.63333e+07	3.99667e+06	2.33333e+06	671000	1.55869e+07	41
pme3416	177	133.2	3.24	178.03	[M-H]-	Class 11	Phenylpropanoids	C09263	Esculetin (6,7-dihydroxycoumarin)	2.51333e+07	2.22333e+07	11900000	6.89667e+06	5.03667e+06	14240000	46
pme3431	341	179	2.74	340.08	[M+H]+	Class 11	Phenylpropanoids	C09264	Esculin (6,7-Dihydroxycoumarin-6-glucoside)	2.40333e+06	1.26533e+06	6130000	1.50333e+07	3.70333e+07	1.23731e+07	56
pmf0123	209.1	177.3	5.75	208.07	[M+H]+	Class 11	Phenylpropanoids	-	Methyl ferulate	1.82667e+07	19500000	7.02667e+06	4.64667e+06	1290000	10146000	73
pmb0808	353.1	179	2.83	352.1	[M+H]+	Class 11	Phenylpropanoids	-	6,7-dihydroxycoumarin 6-O-quinic acid	8420000	6610000	5290000	6.06333e+06	5020000	6.28067e+06	107
pme1434	371.1	209	2.58	372.14	[M-H]-	Class 11	Phenylpropanoids	C01533	Syringin	1.00633e+07	8.39667e+06	4.82667e+06	3670000	1.37833e+06	5.667e+06	121
pmf0014	355.1	193	3.01	354.31	[M+H]+	Class 11	Phenylpropanoids	C01527	Scopolin	4.03667e+06	2.15667e+06	3.04667e+06	3.70667e+06	8440000	4.27733e+06	140
pmf0094	179.1	147.1	5.48	178.18	[M+H]+	Class 11	Phenylpropanoids	-	Methyl p-coumarate	9.97333e+06	5170000	789333	476667	136333	3.30913e+06	157
pme3564	179	133	3.19	178.03	[M+H]+	Class 11	Phenylpropanoids	C03093	Daphnetin	790006	1.53667e+06	2.28334e+06	4.38667e+06	4790000	2.75734e+06	172
pme0300	149.1	103	5.45	148.05	[M+H]+	Class 11	Phenylpropanoids	C00423	trans-Cinnamate	3.55667e+06	4370000	2.16333e+06	866333	369000	2.26507e+06	184
pmf0067	623.2	160.9	3.84	624.21	[M-H]-	Class 11	Phenylpropanoids	-	Isoacteoside	233333	338667	1.41967e+06	2820000	5.21333e+06	2005000	193
pmb0142	165.1	95.2	6.04	164.1	[M+H]+	Class 11	Phenylpropanoids	C10945	Caffeic aldehyde	977333	1.61333e+06	2.57333e+06	2300000	2.38667e+06	1.97013e+06	197
pmb0423	195.1	145.3	3.22	194.1	[M+H]+	Class 11	Phenylpropanoids	-	Hydroxy-methoxycinnamate	2360000	2.49667e+06	1706000	1114000	161006	1.56753e+06	208
pmf0591	149.2	102.8	5.44	148.16	[M+H]+	Class 11	Phenylpropanoids	C10438	Cinnamic acid	2.50667e+06	2860000	1402000	594667	261000	1.52487e+06	210
pmf0062	623.1	160.7	4.01	624.21	[M-H]-	Class 11	Phenylpropanoids	C10501	Verbascoside	172667	213333	1.03133e+06	1870000	3.20333e+06	1.29813e+06	226
pmb2620	207.1	133.1	5.52	208.1	[M-H]-	Class 11	Phenylpropanoids	-	3,4-Dimethoxycinnamic acid	1990000	2.15333e+06	790000	551667	135333	1.12407e+06	233
pme0306	195.1	117	4.07	194.06	[M+H]+	Class 11	Phenylpropanoids	C01494	Ferulic acid	1400000	1.64333e+06	1.23267e+06	612667	669000	1.11153e+06	236
pmb1178	339.1	145.4	3.32	338.1	[M+H]+	Class 11	Phenylpropanoids	-	O-Feruloyl 2-hydroxylcoumarin	70006	9	530000	1380000	3.29667e+06	1.05534e+06	242
pme0423	195.1	117	4.07	194.06	[M+H]+	Class 11	Phenylpropanoids	-	3-Hydroxy-4-methoxycinnamic acid	1.40333e+06	1.57333e+06	1.09467e+06	583333	405667	1.01207e+06	247
pmb3110	167	108	3.31	168	[M-H]-	Class 11	Phenylpropanoids	C06672	Vanillic acid	42100	76366.7	376667	1323000	1950000	753627	266
pmf0532	533	371	4.76	534.21	[M-H]-	Class 11	Phenylpropanoids	C17048	Phillyroside	706333	447667	722333	831333	980000	737533	268
pmf0440	163.1	91.1	6.04	162.07	[M+H]+	Class 11	Phenylpropanoids	C10475	4-Methoxycinna Maldehyde	878333	682667	588667	581667	435667	633400	278
pme0424	133.1	103	5.97	132.06	[M+H]+	Class 11	Phenylpropanoids	C00903	trans-cinnamaldehyde	381000	489000	694333	653000	511333	545733	286
pme3456	149.1	131	4.42	148.05	[M+H]+	Class 11	Phenylpropanoids	-	p-Coumaraldehyde	395667	469333	332000	240667	121833	311900	317
pme3569	207.1	151	4.77	206.06	[M+H]+	Class 11	Phenylpropanoids	C09311	Scoparone	9	9	452000	441000	323000	243204	336
pmf0527	245.1	159.2	8.3	244.11	[M+H]+	Class 11	Phenylpropanoids	C09280	Osthole	166667	176333	241700	289667	225667	220007	344
pme1640	371.1	267	11.9	370.11	[M+H]+	Class 11	Phenylpropanoids	-	sesamolin	135003	268333	229336	132670	187000	190468	353
pmf0530	223.1	190	4.24	222.05	[M+H]+	Class 11	Phenylpropanoids	C17480	Isofraxidin	271000	247333	135133	80600	91866.7	165187	358
pme1423	151.1	105	5.4	150.07	[M+H]+	Class 11	Phenylpropanoids	C05629	Hydrocinnamic acid	45403	216333	322333	120336	109003	162682	359
pma6599	207.1	85	3.31	206.1	[M+H]+	Class 11	Phenylpropanoids	-	6-Hydroxymethylherniarin	85066.7	58266.7	124667	150000	369000	157400	364
pmb0235	323.1	177.4	2.44	322.1	[M+H]+	Class 11	Phenylpropanoids	-	O-Feruloyl coumarin	196667	301333	137000	74366.7	9	141875	369
pma0104	369.1	207.1	3.82	368.12	[M+H]+	Class 11	Phenylpropanoids	-	N-sinapoyl hydroxycoumarin	9	9	162000	183000	253000	119604	378
pmf0284	177.1	162	4.65	178.06	[M-H]-	Class 11	Phenylpropanoids	C02666	4-Hydroxy-3-methoxycinnamaldehyde	104867	112100	135000	127333	62233.3	108307	381
pme1637	179.1	146	3.88	180.08	[M-H]-	Class 11	Phenylpropanoids	C00590	Coniferyl alcohol	61833.3	87900	113567	141000	88833.3	98626.7	387
pme3143	177	121	4.11	176.05	[M+H]+	Class 11	Phenylpropanoids	-	6-Hydroxy-4-methylcoumarin	9	33039.3	118333	167667	167000	97209.7	388
pme1646	357.1	151	5.41	358.14	[M-H]-	Class 11	Phenylpropanoids	-	Pinoresinol	93266.7	75033.3	100733	96200	86466.7	90340	391
pme1458	229.1	107	4.78	228.08	[M+H]+	Class 11	Phenylpropanoids	C03582	Resveratrol	95766.7	125533	85633.3	50533.3	49500	81393.3	393
pme0418	165.1	119	3.71	166.06	[M-H]-	Class 11	Phenylpropanoids	C01744	3-(4-Hydroxyphenyl)propionic acid	121333	93200	57233.3	33300	39766.7	68966.7	401
pme2987	147.1	119	5.63	148.05	[M-H]-	Class 11	Phenylpropanoids	C02274	3,4-Dihydrocoumarin	113500	60333.3	9	9	9	34772.1	416
pme3443	207.1	192	4.61	208.07	[M-H]-	Class 11	Phenylpropanoids	-	Sinapinaldehyde	53566.7	25433.3	21566.7	17000	16400	26793.3	423
pme3305	149	131	3.67	150.07	[M-H]-	Class 11	Phenylpropanoids	C02646	p-Coumaryl alcohol	20966.7	34600	25600	22400	14333.3	23580	425
pmb1207	339.1	153	3.34	338.1	[M+H]+	Class 11	Phenylpropanoids	-	O-Feruloyl 3-hydroxylcoumarin	25833.3	14933.3	18533.3	19933.3	26866.7	21220	432
pme1806	367	190.9	3.64	368.11	[M-H]-	Class 12	Phenolic acids	-	Chlorogenic acid methyl ester	2.86667e+06	1.06367e+07	35800000	4.79333e+07	3.92667e+07	2.73007e+07	17
pmb2871	315.1	153	1.84	316.1	[M-H]-	Class 12	Phenolic acids	-	2,5-dihydroxy benzoic acid O-hexside	1.79333e+07	1.91333e+07	1.71667e+07	19500000	38700000	2.24867e+07	24
pmf0424	517.1	163.1	3.98	516.13	[M+H]+	Class 12	Phenolic acids	-	Isochlorogenic acid B (3,4-O-diCQA)	1.72667e+07	17300000	9.77667e+06	9.65333e+06	4.93667e+06	1.17867e+07	57
pme2706	153.2	109	2.42	154.03	[M-H]-	Class 12	Phenolic acids	C00196	2,3-Dihydroxybenzoic acid	10850000	8.48667e+06	9640000	1.29033e+07	1.36233e+07	1.11007e+07	64
pmb2928	331	313.1	2.02	332	[M-H]-	Class 12	Phenolic acids	-	Gallic acid O-Hexoside	8.86667e+06	10270000	7670000	7.45667e+06	14500000	9.75267e+06	76
pme3198	153	109	2.75	154.03	[M-H]-	Class 12	Phenolic acids	-	2,4-Dihydroxybenzoic acid	4840000	4.78667e+06	6.81334e+06	1.04533e+07	9.41333e+06	7.26133e+06	96
pme2903	137	93	3.1	138.03	[M-H]-	Class 12	Phenolic acids	C00156	4-Hydroxybenzoic acid	7.97667e+06	8.90333e+06	5.42667e+06	1.87667e+06	1174000	5.07147e+06	125
pmf0482	515.1	191	3.13	516.13	[M-H]-	Class 12	Phenolic acids	C10445	Cynarin (1,3-O-diCQA)	686673	6.00667e+06	7080000	6.47667e+06	4690000	4.988e+06	127
pma3724	369.1	177.1	3.42	368.1	[M+H]+	Class 12	Phenolic acids	-	1-O-Feruloyl quinic acid	3860000	3290000	5.57333e+06	6750000	4.41667e+06	4778000	130
pma6460	337	163.1	3.26	338	[M-H]-	Class 12	Phenolic acids	-	5-O-p-Coumaroylquinic acid	5860000	4.58667e+06	2210000	1.58333e+06	737667	2.99553e+06	164
pme2598	167.1	123	2.44	168.04	[M-H]-	Class 12	Phenolic acids	-	3,4-Dihydroxybenzeneacetic acid	3.55667e+06	5.09333e+06	2800000	1480000	1.08367e+06	2.80273e+06	170
pme1292	167.1	123	2.12	168.04	[M-H]-	Class 12	Phenolic acids	C00544	Homogentisic acid	3.55333e+06	4920000	2.71333e+06	1.43333e+06	1.02567e+06	2.72913e+06	173
pme2670	121	92	3.72	122.04	[M-H]-	Class 12	Phenolic acids	C00633	4-Hydroxybenzaldehyde	2250000	3.30667e+06	2.53333e+06	2.38333e+06	2.28333e+06	2.55133e+06	178
pme0398	353.1	191	2.72	354.1	[M-H]-	Class 12	Phenolic acids	C00852	Chlorogenic acid (5-O-Caffeoylquinic acid)	1.73667e+06	2.16333e+06	2140000	1.87667e+06	1.39667e+06	1.86267e+06	199
pme1814	153	108	2.5	154.03	[M-H]-	Class 12	Phenolic acids	C00628	2,5-dihydroxybenzoic acid (Gentisic acid)	1.71333e+06	1.31667e+06	1.53667e+06	1990000	2110000	1.73333e+06	203
pmb3317	371.1	179.1	1.85	372.1	[M-H]-	Class 12	Phenolic acids	-	Quinacyl syringic acid	185000	381667	673000	1.98667e+06	4100000	1.46527e+06	213
pmb0752	369.1	177.1	3.01	368.1	[M+H]+	Class 12	Phenolic acids	C02572	3-O-Feruloyl quinic acid	1.55667e+06	1340000	991333	1.41333e+06	1.80333e+06	1.42093e+06	219
pmb2938	353.1	100.9	3	354.1	[M-H]-	Class 12	Phenolic acids	-	4-O-Caffeoyl quinic acid (criptochlorogenic acid)	4.86667e+06	1747000	260333	148333	9	1.40447e+06	220
pmf0131	353.1	135.1	2.92	354.1	[M-H]-	Class 12	Phenolic acids	-	Cryptochlorogenic acid (4-CQA)	1.53333e+06	1216000	759667	993000	900333	1.08047e+06	240
pme1162	169	125	1.74	170.02	[M-H]-	Class 12	Phenolic acids	C01424	Gallic acid	9	195673	186670	264003	370670	203405	349
pme2277	152	108	1.22	153.04	[M-H]-	Class 12	Phenolic acids	-	3-Aminosalicylic acid	452000	162667	99200	107533	54900	175260	357
pmb3066	481.1	319.2	2.62	482.1	[M-H]-	Class 12	Phenolic acids	-	5-O-p-coumaroyl shikimic acid O-hexoside	186667	189667	93366.7	99033.3	106267	135000	371
pma2681	206.1	178	2.05	205.1	[M+H]+	Class 12	Phenolic acids	C02470	Xanthurenic acid	43603	49003	104733	144100	190333	106355	382
pme0309	183	124	3.14	184.04	[M-H]-	Class 12	Phenolic acids	-	Methyl gallate	43900	20166.7	8006.67	24333.3	82133.3	35708	415
pmf0178	207.1	135.1	5.47	208.07	[M-H]-	Class 12	Phenolic acids	-	Ethyl caffeate	35200	30933.3	9	9	9	13232.1	439
pmb0492	584.2	325	2.42	583.2	[M+H]+	Class 13	Phenolamides	-	N',N,N'-p-coumaroyl-cinnamoyl-caffeoyl spermidine	5.36667e+06	5.08667e+06	4.68333e+06	3.81333e+06	2.45333e+06	4.28067e+06	139
pmb0771	314	177	4.91	313	[M+H]+	Class 13	Phenolamides	C02717	N-Feruloyl tyramine	1.00633e+07	2366000	2.91667e+06	2220000	1.87333e+06	3.88787e+06	144
pmb0505	235.1	147.2	2.38	234.1	[M+H]+	Class 13	Phenolamides	-	N'-p-Coumaroyl putrescine	8.46333e+06	4.02333e+06	1370000	1.26167e+06	1.38067e+06	3299800	158
pmb0488	146.2	72.2	0.56	145.2	[M+H]+	Class 13	Phenolamides	C00315	Spermidine	1036000	1.59667e+06	2230000	2.90667e+06	2.70333e+06	2.09453e+06	190
pmb0325	321.1	177.2	2.87	320.1	[M+H]+	Class 13	Phenolamides	-	N-Feruloyl spermidine	934000	1.14267e+06	630000	545000	333667	717067	273
pmb0907	265.1	177.1	2.29	264.1	[M+H]+	Class 13	Phenolamides	C10497	N-Feruloyl putrescine	360333	182333	194000	186667	1.55267e+06	495200	296
pme2292	89	72	0.64	88.1	[M+H]+	Class 13	Phenolamides	C00134	Putrescine	446333	786333	165667	117003	269000	356867	314
pmb0496	307.2	177.2	2.78	306.2	[M+H]+	Class 13	Phenolamides	C18325	N-Feruloyl agmatine	200000	31166.7	66136.3	23966.7	26066.7	69467.3	400
pmb0508	277.1	147.5	2.43	276.1	[M+H]+	Class 13	Phenolamides	C04498	N-p-Coumaroyl agmatine	9	7766.33	15133.3	30633.3	79000	26508.4	424
pmf0541	287.1	155	4.87	288.1	[M-H]-	Class 14	Quinones	C17412	Shikonin	83333.3	107667	111667	124667	139333	113333	379
pmf0520	283	239	6.58	284.03	[M-H]-	Class 14	Quinones	C10401	Rhein	4836.67	4993.33	8430	7766.67	10940	7393.33	445
pmf0232	593.1	285	4.92	594.14	[M-H]-	Class 15	Flavonoids	C17140	Tiliroside	1.49333e+07	1.73667e+07	2.11667e+07	1.17233e+07	2.81667e+06	1.36013e+07	51
pmf0279	465.1	229.2	3.81	464.1	[M+H]+	Class 15	Flavonoids	-	Gossypitrin	8.24333e+06	9.70667e+06	8570000	8.41667e+06	7360000	8.45933e+06	87
pmf0208	465.1	303	3.9	464.1	[M+H]+	Class 15	Flavonoids	-	Isoquercitroside	4960000	5.28667e+06	4430000	4.60333e+06	4.11333e+06	4.67867e+06	132
pmf0371	315.1	300	4.72	316.06	[M-H]-	Class 15	Flavonoids	C10119	Pedalitin	6.47333e+06	3.69333e+06	5.08667e+06	3120000	1.80833e+06	4.03633e+06	142
pmf0151	300.9	151	5.19	302.24	[M-H]-	Class 15	Flavonoids	-	Quercetin	237673	2.45733e+06	2.51333e+06	1509000	275336	1.39854e+06	221
pmf0369	477.1	315	4.54	478.15	[M-H]-	Class 15	Flavonoids	-	Persicoside	708000	1.14233e+06	367333	218333	208667	528933	289
pmf0109	312.9	253	7.13	314.08	[M-H]-	Class 15	Flavonoids	-	3-O-Acetylpinobanksin	113067	59666.7	170333	106833	171000	124180	376
pmf0266	179	137.3	4.47	178.03	[M+H]+	Class 15	Flavonoids	C09001	5,7-Dihydroxychromone	43233.3	58200	44466.7	55800	42133.3	48766.7	407
pmf0113	271.1	134.8	6.27	272.1	[M-H]-	Class 15	Flavonoids	C16225	Vestitol	31966.7	57266.7	36733.3	21800	18466.7	33246.7	419
pmf0274	301	211.4	5.13	302.04	[M-H]-	Class 15	Flavonoids	-	Herbacetin	14266.7	32133.3	37800	19066.7	9403.33	22534	429
pmf0454	483.1	153	5.49	482.12	[M+H]+	Class 15	Flavonoids	C07610	Silibinin	21400	13036.3	20866.7	14469.7	37066.7	21367.9	430
pmf0582	325.1	123	7.88	324.14	[M+H]+	Class 15	Flavonoids	C10421	Glabridin	12196.7	22733.3	15583.3	29566.7	26166.7	21249.3	431
pme2950	611.2	303	4.08	610.19	[M+H]+	Class 16	Flavanones	C09755	Hesperetin 7-rutinoside (Hesperidin)	1.12967e+07	15100000	1.66333e+07	1.71333e+07	15400000	1.51127e+07	42
pme0002	611.2	303	4.07	610.19	[M+H]+	Class 16	Flavanones	C09806	Hesperetin 7-O-neohesperidoside (Neohesperidin)	8.82667e+06	1.55667e+07	1.44667e+07	1.40667e+07	15200000	1.36253e+07	50
pme2960	273.1	153	5.57	272.07	[M+H]+	Class 16	Flavanones	C06561	Naringenin chalcone	5.48667e+06	1.82833e+07	4.98333e+06	2.16167e+06	250667	6.23313e+06	109
pme0377	273.1	153	5.59	272.07	[M+H]+	Class 16	Flavanones	C00509	Naringenin	4.53333e+06	1.54133e+07	4010000	1709000	205000	5.17413e+06	124
pmf0058	271	150.9	5.66	272.07	[M-H]-	Class 16	Flavanones	C00509	4',5,7-Trihydroxyflavanone	575000	1.44333e+06	467000	216667	41700	548740	284
pmb2979	549.2	387.1	3.91	550.2	[M-H]-	Class 16	Flavanones	-	Hesperetin O-malonylhexoside	615333	308000	258000	163000	137000	296267	320
pme1580	287.1	135	5.05	288.06	[M-H]-	Class 16	Flavanones	C05631	Eriodictyol	286667	644667	274067	122533	16269.7	268841	327
pme0421	275.1	169	5.56	274.08	[M+H]+	Class 16	Flavanones	C00774	Phloretin	51469.7	93166.7	178000	175000	156333	130794	373
pme3282	273	229	3.4	274.08	[M-H]-	Class 16	Flavanones	C09320	Afzelechin (3,5,7,4'-Tetrahydroxyflavan)	89800	116333	130333	125533	185333	129467	374
pme3439	271.1	135	5.49	272.07	[M-H]-	Class 16	Flavanones	C08578	Butein	17136.7	47933.3	33866.7	8663.33	8290	23178	426
pme2459	449.1	287.2	3.87	448.1	[M+H]+	Class 17	Flavones	C03951	Luteolin 7-O-glucoside (Cynaroside)	59600000	2.73667e+07	5.81333e+07	1.24933e+08	1.53333e+08	8.46733e+07	1
pmb0665	611.2	465.1	3.78	610.2	[M+H]+	Class 17	Flavones	-	Luteolin 8-C-hexosyl-O-hexoside	7.29667e+06	6.69333e+06	1.02667e+07	1.33667e+07	2.05333e+07	1.16313e+07	58
pmb0608	549.1	301.4	4.55	548.1	[M+H]+	Class 17	Flavones	-	Chrysoeriol O-malonylhexoside	20600000	1.44333e+07	8400000	6550000	5860000	1.11687e+07	63
pmb0615	789.1	626.8	2.58	788.1	[M+H]+	Class 17	Flavones	-	Hesperetin C-hexosyl-O-hexosyl-O-hexoside	1.19333e+07	1.66667e+07	9.99667e+06	5.91333e+06	5.09333e+06	9.92067e+06	75
pme1611	433.1	313	3.75	434.12	[M-H]-	Class 17	Flavones	-	Isohemiphloin	4.79667e+06	8.24667e+06	12700000	1.19333e+07	9070000	9.34933e+06	79
pmb0607	463.2	301.1	4.3	462.2	[M+H]+	Class 17	Flavones	-	Chrysoeriol 7-O-hexoside	1.76667e+07	4.83333e+06	2130000	1.49333e+06	541670	5.333e+06	123
pmb0662	787.2	463.1	3.64	786.2	[M+H]+	Class 17	Flavones	-	C-hexosyl-luteolin O-feruloylhexoside	3.14667e+06	3.77333e+06	3850000	3.05333e+06	547667	2874200	166
pme3473	271.1	151	5.59	272.07	[M-H]-	Class 17	Flavones	C09614	Butin	1362000	5.35333e+06	1388000	542667	66966.7	1.74259e+06	202
pma0253	477.1	315	5.27	476.14	[M+H]+	Class 17	Flavones	-	O-methylChrysoeriol 5-O-hexoside	3270000	575000	226333	80336.3	9	830336	258
pma6638	477.2	315	5.3	476.2	[M+H]+	Class 17	Flavones	-	O-methylChrysoeriol 7-O-hexoside	3.22667e+06	609333	128336	83003	27272.7	814922	260
pme0089	287.1	153	5	286.1	[M+H]+	Class 17	Flavones	C01514	Luteolin	1.30733e+06	1.03334e+06	904670	318000	100670	732802	271
pmf0057	271.1	151	5.66	272.07	[M-H]-	Class 17	Flavones	C06561	4,2',4',6'-Tetrahydroxychalcone	622000	1570000	491667	249333	38900	594380	282
pmb0605	433.1	271.1	4.21	432.1	[M+H]+	Class 17	Flavones	C04608	Apigenin 7-O-glucoside (Cosmosiin)	1.20333e+06	427333	252000	399667	453667	547200	285
pmb0592	771.1	463.2	3.92	770.1	[M+H]+	Class 17	Flavones	-	Chrysoeriol O-hexosyl-O-rutinoside	542000	615000	848000	630667	31136.3	533361	288
pmb2954	771.1	609.3	2.83	772.1	[M-H]-	Class 17	Flavones	-	Luteolin O-hexosyl-O-hexosyl-O-hexoside	602667	340333	458333	381667	605333	477667	298
pmb0587	639.1	477	3.29	638.1	[M+H]+	Class 17	Flavones	-	Chrysoeriol O-glucuronic acid-O-hexoside	254000	369000	384333	264333	139333	282200	325
pma6199	417.2	255.1	4.99	416.2	[M+H]+	Class 17	Flavones	-	Chrysin O-hexoside	550667	294000	244333	191333	46103	265287	328
pma6371	611.2	473.1	3.08	610.2	[M+H]+	Class 17	Flavones	-	di-C,C-hexosyl-luteolin	529667	526000	209333	36006	16572.7	263516	329
pmb0580	417.1	255.1	5	416.1	[M+H]+	Class 17	Flavones	-	Chrysin 5-O-glucoside (Toringin)	533333	315000	231667	206667	9	257335	330
pmb3014	641.1	285.3	4.67	642.1	[M-H]-	Class 17	Flavones	-	Luteolin O-eudesmic acid-O-hexoside	157667	237333	349667	362000	136333	248600	333
pme1518	403.1	373	7.06	402.13	[M+H]+	Class 17	Flavones	C10112	Nobiletin	94966.7	198333	231333	254333	187000	193193	352
pme1550	373.1	343	7.54	372.12	[M+H]+	Class 17	Flavones	C10190	Tangeretin	120333	194333	191000	249000	171667	185267	354
pmb0635	933.1	914.8	3.27	932.1	[M+H]+	Class 17	Flavones	-	C-hexosyl-apigenin O-feruloylhexoside-O-hexoside	73166.7	90633.3	89933.3	130967	73600	91660	389
pme3263	269	225	4.43	270.05	[M-H]-	Class 18	Isoflavones	C02495	2'-Hydroxydaidzein	12000	16800	14106.7	32866.7	37833.3	22721.3	427
pme3258	269	241	4.48	270.05	[M-H]-	Class 18	Isoflavones	C14314	6-Hydroxydaidzein	7233.33	4646.67	8146.67	8043.33	8576.67	7329.33	446
pme3230	283	268	5	284.07	[M-H]-	Class 18	Isoflavones	C01562	Calycosin	2693.33	2036.67	3013.33	2610	3153.33	2701.33	449
pma6639	479.2	317.2	4.17	478.2	[M+H]+	Class 19	Flavonols	-	Isorhamnetin O-hexoside	4.37667e+07	2.25667e+07	13400000	1.03033e+07	8.29667e+06	1.96667e+07	28
pmb0595	479.2	317.2	4.17	478.2	[M+H]+	Class 19	Flavonols	-	Isorhamnetin 5-O-hexoside	4.20667e+07	2.22667e+07	12800000	1.02167e+07	8030000	19076000	29
pmb0711	611.2	303.1	3.7	610.2	[M+H]+	Class 19	Flavonols	-	Quercetin 7-O-rutinoside	8200000	6.25667e+06	8.18333e+06	1.32333e+07	2.01333e+07	1.12013e+07	62
pme3268	449	287	3.87	448.1	[M+H]+	Class 19	Flavonols	C12626	Kaempferol 3-O-galactoside (Trifolin)	3080000	1.63667e+06	3.72667e+06	8.21333e+06	1.20333e+07	5.738e+06	119
pma0214	479	317.1	3.91	478	[M+H]+	Class 19	Flavonols	-	methylQuercetin O-hexoside	3.81667e+06	3.54333e+06	4520000	4.58333e+06	6230000	4.53867e+06	136
pme0361	435.1	303	3.98	434.08	[M+H]+	Class 19	Flavonols	-	Quercetin 3-alpha-L-arabinofuranoside (Avicularin)	4.62667e+06	3.79333e+06	3.06333e+06	2830000	2.42333e+06	3.34733e+06	155
pmb0604	449.1	287.6	3.93	448.1	[M+H]+	Class 19	Flavonols	C12249	Kaempferol 3-O-glucoside (Astragalin)	1800000	979333	1.92333e+06	4.69333e+06	7.17667e+06	3.31453e+06	156
pmb0709	713.1	465.2	3.49	712.1	[M+H]+	Class 19	Flavonols	-	Quercetin 7-O-malonylhexosyl-hexoside	1.73667e+06	1900000	2480000	3120000	3710000	2.58933e+06	177
pmb0706	713.1	465.1	2.96	712.1	[M+H]+	Class 19	Flavonols	-	Quercetin 5-O-malonylhexosyl-hexoside	2.20667e+06	3.82667e+06	2.69333e+06	1.80667e+06	1.17667e+06	2342000	183
pmb3894	329.1	229.1	5.91	330.1	[M-H]-	Class 19	Flavonols	-	Di-O-methylquercetin	847333	1.13233e+06	1.93333e+06	1390000	1206000	1301800	225
pme0197	609.2	301	3.7	610.15	[M-H]-	Class 19	Flavonols	C05625	Quercetin 3-O-rutinoside (Rutin)	512333	793000	1230000	1.61667e+06	1.54667e+06	1.13973e+06	232
pme1605	593.2	285	3.76	594.16	[M-H]-	Class 19	Flavonols	-	Kaempferol 3-O-robinobioside (Biorobin)	164667	61533.3	373333	1.43667e+06	2900000	987240	248
pme0369	593.2	285	3.83	594.16	[M-H]-	Class 19	Flavonols	-	Kaempferol 3-O-rutinoside (Nicotiflorin)	153333	55366.7	397000	1.56667e+06	2730000	980473	251
pme3129	463	301	3.86	464.1	[M-H]-	Class 19	Flavonols	-	Quercetin 4'-O-glucoside (Spiraeoside)	571667	367333	629667	969333	1.14667e+06	736933	269
pme3211	463	301	3.86	464.1	[M-H]-	Class 19	Flavonols	C05623	Quercetin 3-O-glucoside (Isotrifoliin)	602333	412333	635333	1.00333e+06	1.02167e+06	735000	270
pme1540	625.2	317	3.66	624.17	[M+H]+	Class 19	Flavonols	-	Isorhamnetin 3-O-neohesperidoside	262667	198233	494333	595333	723000	454713	304
pme0200	287	153	5.73	286.05	[M+H]+	Class 19	Flavonols	C05903	Kaempferol	135600	292000	378333	211667	13806	206281	347
pme2963	287.1	259	4.62	288.06	[M-H]-	Class 19	Flavonols	C00974	Aromadedrin (Dihydrokaempferol)	242000	302333	85866.7	38933.3	9	133828	372
pme3369	315	165	6.43	316.06	[M-H]-	Class 19	Flavonols	C10176	Rhamnetin (7-O-methxyl quercetin)	11806	135500	206033	116667	26436.3	99288.5	386
pma0787	551.1	181.1	4.63	550.1	[M+H]+	Class 19	Flavonols	-	Quercetin-3-(6''-malonyl)-Glucoside	143336	25772.7	29206	26069.7	43703	53617.5	405
pmf0375	479.1	317	4.18	478.11	[M+H]+	Class 19	Flavonols	-	Isorhamnetin 3-O-glucoside	5.40333e+07	27900000	15400000	12900000	1.05733e+07	2.41613e+07	21
pmf0617	787.23	463.4	2.23	787.23	Protonated	Class 20	Anthocyanins	-	Peonidin 3-O-sophoroside-5-O-glucoside	3.63333e+07	4.12333e+07	2.18333e+07	1.11167e+07	2380000	2.25793e+07	23
pmf0203	463.1	301.1	2.94	498.09	[M-Cl]+	Class 20	Anthocyanins	-	Peonidin 3-O-glucoside	19900000	2.48667e+07	1.67333e+07	17400000	1.15333e+07	1.80867e+07	33
pme1777	611	287	2.08	611	Protonated	Class 20	Anthocyanins	C08639	Cyanidin 3,5-O-diglucoside	2.57333e+07	3.40333e+07	12410000	8.46667e+06	2.93667e+06	16716000	36
pma1590	463.1	301	2.89	463.12	Protonated	Class 20	Anthocyanins	-	Peonidin 3-O-hexoside	1.46667e+07	2.72333e+07	1.44667e+07	1.20467e+07	1.00533e+07	1.56933e+07	40
pmb0550	449.1	287.3	2.59	449.1	Protonated	Class 20	Anthocyanins	C08604	Cyanidin 3-O-glucoside (Kuromanin)	1.10433e+07	1.89667e+07	3320000	1.94667e+06	585667	7.17247e+06	98
pme0436	577.1	407.1	2.79	578.14	[M-H]-	Class 21	Proanthocyanidins	-	Procyanidin B3	1.90333e+07	2.85667e+07	20000000	1.53133e+07	8.53667e+06	18290000	30
pme0434	577	407.1	3.03	578.14	[M-H]-	Class 21	Proanthocyanidins	-	Procyanidin B2	5.47667e+06	11270000	8.07333e+06	7.92667e+06	5.13667e+06	7.57667e+06	93
pme0431	577	287	3.68	576.13	[M+H]+	Class 21	Proanthocyanidins	-	Procyanidin A1	2.22333e+07	5.97033e+06	2400000	1.77433e+06	1299800	6.73556e+06	102
pme0433	577	287	4.06	576.13	[M+H]+	Class 21	Proanthocyanidins	C10237	Procyanidin A2	8540000	2.63867e+06	1.14533e+06	717667	545336	2.7174e+06	174
pme0450	289	245	3.32	290.3	[M-H]-	Class 22	Polyphenols	C09727	L-Epicatechin	5340000	1.94133e+07	1.83667e+07	1.62667e+07	5260000	1.29293e+07	54
pmb2831	315.1	153.1	2.44	316.1	[M-H]-	Class 22	Polyphenols	-	Protocatechuic acid O-glucoside	6.97667e+06	5.70667e+06	6.12333e+06	4670000	11940000	7.08333e+06	101
pme2482	139.1	92.8	3.03	138.03	[M+H]+	Class 22	Polyphenols	C16700	Protocatechuic aldehyde	8.27667e+06	1.05333e+07	5770000	3.51333e+06	2.09333e+06	6.03733e+06	113
pme0201	291.1	139	2.99	290.08	[M+H]+	Class 22	Polyphenols	C06562	Catechin	5.26333e+06	9.31667e+06	4290000	2.20667e+06	501667	4.31567e+06	137
pme2486	155	109	2.31	154.03	[M+H]+	Class 22	Polyphenols	C00230	Protocatechuic acid	2.03667e+06	2910000	2850000	2.17333e+06	1.19333e+06	2.23267e+06	186
pmf0458	295.2	277	7.08	294.18	[M+H]+	Class 22	Polyphenols	C10462	6-Gingerol	9	278003	2.17667e+06	2.21667e+06	1.06467e+06	1.1472e+06	230
pme0426	123.1	108	4.05	124.05	[M-H]-	Class 22	Polyphenols	C06730	4-Methylcatechol	3440	3756.67	7946.67	6930	8556.67	6126	447
pmb1652	149	121	9.71	148	[M+H]+	Class 23	Others	-	Phthalic anhydride	9.22333e+06	12100000	1.26667e+07	9.25667e+06	7880000	1.02253e+07	71
pmf0217	259	78.9	0.79	304.1	[M-2Na+H]-	Class 23	Others	-	D-Glucose-6-phosphate disodium salt	7.98333e+06	9.48667e+06	6830000	4.65667e+06	2880000	6.36733e+06	106
pmf0347	215.1	137	6.34	214.1	[M+H]+	Class 23	Others	C10254	Dihydropinosylvin	3.36333e+06	4.41333e+06	6.31667e+06	5.95333e+06	4.74333e+06	4958000	129
pme2828	140	99	0.63	139.03	[M+H]+	Class 23	Others	C00870	4-Nitrophenol	6.79333e+06	3.26333e+06	1.84667e+06	3190000	3.65333e+06	3.74933e+06	148
pme0534	195.2	74.9	0.63	196.06	[M-H]-	Class 23	Others	C00257	Gluconic acid	3940000	3600000	3180000	2.91667e+06	2.01667e+06	3.13067e+06	160
pmf0141	121	76.9	4.58	122.07	[M-H]-	Class 23	Others	C05853	2-Phenylethanol	853667	1145000	1.07567e+06	943667	1464000	1096400	237
pma0948	138.1	121.1	1.26	137.09	[M+H]+	Class 23	Others	-	Hydroxyphenethylamine	909000	799333	1062000	1.11133e+06	1330000	1.04233e+06	245
pme2366	122.1	105	2.26	121.09	[M+H]+	Class 23	Others	C05332	Phenethylamine	1.23333e+06	939000	1.22667e+06	821333	687000	981467	250
pmb1240	503.2	311.1	3.79	502.2	[M+H]+	Class 23	Others	-	Phellodensin F	506000	615333	673333	1.15167e+06	1670000	923267	255
pmb0064	374.1	198.2	2.05	373.1	[M+H]+	Class 23	Others	C04831	DIMBOA glucoside	289000	199667	375000	483667	1039000	477267	299
pme1682	99.1	81	5.68	98.07	[M+H]+	Class 23	Others	C08497	trans-2-Hexenal	413333	363667	489000	615000	274333	431067	307
pmf0416	193.2	175	9	192.15	[M+H]+	Class 23	Others	C12286	α-Ionone	184667	254333	441333	487667	442333	362067	313
pmb0069	122	105	2.26	121	[M+H]+	Class 23	Others	C09815	Benzamide	269333	259333	354000	210667	171000	252867	331
pme3705	193.1	73	0.72	194.04	[M-H]-	Class 23	Others	C00191	D-glucoronic acid	209667	164667	184000	164667	174667	179533	355
pmf0506	191.1	173.4	8.26	190.1	[M+H]+	Class 23	Others	C16987	Ligustilide	205000	86366.7	165333	144000	143667	148873	366
pme2931	151.1	109	7.12	150.11	[M+H]+	Class 23	Others	-	2-(-)-Carvone	21106	194336	291333	9	9	101359	385
pmf0536	111	69	2.58	112.05	[M-H]-	Class 23	Others	C01066	Cyclohexane-1,3-dione	141667	79233.3	59666.7	57400	89733.3	85540	392
pme2255	179	102	0.79	178.05	[M+H]+	Class 23	Others	C01040	L-Gulonic-γ-lactone	79466.7	49366.7	44533.3	22033.3	30000	45080	409
pmf0418	237.2	135	8.29	236.18	[M+H]+	Class 23	Others	C17493	Curdione	61466.7	48700	33766.7	40966.7	31300	43240	411
pmf0443	249.1	185.1	7.06	248.14	[M+H]+	Class 23	Others	C07609	Parthenolide	38366.7	26800	17566.7	16603	14069.7	22681.2	428
pmf0514	219.2	111.2	9.4	218.17	[M+H]+	Class 23	Others	C17090	alpha-Cyperone	13500	18433.3	20066.7	19566.7	27100	19733.3	434
pmf0519	327.1	207.2	2.78	328.08	[M-H]-	Class 23	Others	C09919	Bergenin	31133.3	23700	12800	10333.3	10186.7	17630.7	438
pmf0607	179	92	7.18	178.05	[M+H]+	Class 23	Others	-	Pectin (Technical Grade)	4813.33	4560	6120	12256.7	19543.3	9458.67	444

## Sheet: Table S2
Table S2. Pearson's correlation coefficients between the antioxidant capacities and the 193 secondary metabolites
Index	Class No.	Class	Compounds	Rank	Correlation coefficients
					ABTS	DPPH	The reducing power	Average correlation coefficients (R)
pme0361	Class 19	Flavonols	Quercetin 3-alpha-L-arabinofuranoside (Avicularin)	155	.986**	.980**	.988**	0.984667
pmb0608	Class 17	Flavones	Chrysoeriol O-malonylhexoside	63	.993**	.971**	.988**	0.984
pme0418	Class 11	Phenylpropanoids	3-(4-Hydroxyphenyl)propionic acid	401	.984**	.975**	.992**	0.983667
pma6460	Class 12	Phenolic acids	5-O-p-Coumaroylquinic acid	164	.969**	.968**	.987**	0.974667
pmf0474	Class 10	Terpenes	Geniposidic acid	300	.962**	.961**	.983**	0.968667
pmb0595	Class 19	Flavonols	Isorhamnetin 5-O-hexoside	29	.988**	.954*	.961**	0.967667
pmb2979	Class 16	Flavanones	Hesperetin O-malonylhexoside	320	.984**	.965**	.954*	0.967667
pma6639	Class 19	Flavonols	Isorhamnetin O-hexoside	28	.988**	.954*	.959**	0.967
pmf0098	Class 11	Phenylpropanoids	trans-4-Hydroxycinnamic acid methyl ester	18	.980**	.946*	.971**	0.965667
pmb2795	Class 11	Phenylpropanoids	4-Methoxycinnamic acid	41	.979**	.945*	.971**	0.965
pme3416	Class 11	Phenylpropanoids	Esculetin (6,7-dihydroxycoumarin)	46	.949*	.961**	.982**	0.964
pmf0094	Class 11	Phenylpropanoids	Methyl p-coumarate	157	.983**	.944*	.965**	0.964
pmf0375	Class 19	Flavonols	Isorhamnetin 3-O-glucoside	21	.984**	.945*	.953*	0.960667
pme1434	Class 11	Phenylpropanoids	Syringin	121	.946*	.961**	.974**	0.960333
pma6199	Class 17	Flavones	Chrysin O-hexoside	328	.957*	.960**	.945*	0.954
pme0303	Class 11	Phenylpropanoids	Caffeate	35	.942*	.942*	.973**	0.952333
pmf0530	Class 11	Phenylpropanoids	Isofraxidin	358	.942*	.943*	.972**	0.952333
pme2987	Class 11	Phenylpropanoids	3,4-Dihydrocoumarin	416	.971**	.926*	.955*	0.950667
pmf0440	Class 11	Phenylpropanoids	4-Methoxycinna Maldehyde	278	.954*	.950*	.947*	0.950333
pmb2938	Class 12	Phenolic acids	4-O-Caffeoyl quinic acid (criptochlorogenic acid)	220	.974**	.927*	.937*	0.946
pmb0505	Class 13	Phenolamides	N'-p-Coumaroyl putrescine	158	.971**	.919*	.936*	0.942
pme0089	Class 17	Flavones	Luteolin	271	.907*	.963**	.945*	0.938333
pmb0580	Class 17	Flavones	Chrysin 5-O-glucoside (Toringin)	330	.931*	.942*	.932*	0.935
pma6371	Class 17	Flavones	di-C,C-hexosyl-luteolin	329	.911*	.931*	.957*	0.933
pme3443	Class 11	Phenylpropanoids	Sinapinaldehyde	423	.961**	.921*	.913*	0.931667
pme0433	Class 21	Proanthocyanidins	Procyanidin A2	174	.960**	.913*	.913*	0.928667
pmb0607	Class 17	Flavones	Chrysoeriol 7-O-hexoside	123	.954*	.907*	.904*	0.921667
pme2268	Class 9	Alkaloids	Trigonelline	32	.882*	.934*	.930*	0.915333
pmb0484	Class 9	Alkaloids	Choline	111	.931*	.919*	.893*	0.914333
pme2277	Class 12	Phenolic acids	3-Aminosalicylic acid	357	.946*	.899*	.896*	0.913667
pme0431	Class 21	Proanthocyanidins	Procyanidin A1	102	.948*	.896*	.895*	0.913
pmf0178	Class 12	Phenolic acids	Ethyl caffeate	439	.912*	.882*	.931*	0.908333
pmf0123	Class 11	Phenylpropanoids	Methyl ferulate	73	.878*	.893*	.929*	0.9
pma0253	Class 17	Flavones	O-methylChrysoeriol 5-O-hexoside	258	.935*	.884*	0.877	0.898667
pma6638	Class 17	Flavones	O-methylChrysoeriol 7-O-hexoside	260	.934*	.878*	0.876	0.896
pmb2620	Class 11	Phenylpropanoids	3,4-Dimethoxycinnamic acid	233	0.871	.888*	.923*	0.894
pmb0808	Class 11	Phenylpropanoids	6,7-dihydroxycoumarin 6-O-quinic acid	107	.919*	0.871	.889*	0.893
pmf0424	Class 12	Phenolic acids	Isochlorogenic acid B (3,4-O-diCQA)	57	0.869	.887*	.915*	0.890333
pmf0591	Class 11	Phenylpropanoids	Cinnamic acid	210	0.851	.889*	.915*	0.885
pme2903	Class 12	Phenolic acids	4-Hydroxybenzoic acid	125	0.843	.896*	.909*	0.882667
pmf0617	Class 20	Anthocyanins	Peonidin 3-O-sophoroside-5-O-glucoside	23	0.839	.886*	.906*	0.877
pme0423	Class 11	Phenylpropanoids	3-Hydroxy-4-methoxycinnamic acid	247	0.819	.880*	.891*	0.863333
pme0300	Class 11	Phenylpropanoids	trans-Cinnamate	184	0.816	0.861	.887*	0.854667
pme2963	Class 19	Flavonols	Aromadedrin (Dihydrokaempferol)	372	0.826	0.847	.889*	0.854
pmb0423	Class 11	Phenylpropanoids	Hydroxy-methoxycinnamate	208	0.81	0.873	0.876	0.853
pmb0492	Class 13	Phenolamides	N',N,N'-p-coumaroyl-cinnamoyl-caffeoyl spermidine	139	0.811	.883*	0.865	0.853
pmb0771	Class 13	Phenolamides	N-Feruloyl tyramine	144	.888*	0.841	0.819	0.849333
pmf0371	Class 15	Flavonoids	Pedalitin	142	0.835	.885*	0.828	0.849333
pmb3066	Class 12	Phenolic acids	5-O-p-coumaroyl shikimic acid O-hexoside	371	0.848	0.812	0.874	0.844667
pmf0131	Class 12	Phenolic acids	Cryptochlorogenic acid	240	.880*	0.804	0.849	0.844333
pmb0496	Class 13	Phenolamides	N-Feruloyl agmatine	400	0.876	0.845	0.81	0.843667
pmb0426	Class 9	Alkaloids	5-Methoxy-N,N-dimethyltryptamine	362	0.809	0.845	0.812	0.822
pme2482	Class 22	Polyphenols	Protocatechuic aldehyde	113	0.774	0.824	0.854	0.817333
pme1777	Class 20	Anthocyanins	Cyanidin 3,5-O-diglucoside	36	0.782	0.81	0.854	0.815333
pme0306	Class 11	Phenylpropanoids	Ferulic acid	236	0.767	0.833	0.845	0.815
pmb0325	Class 13	Phenolamides	N-Feruloyl spermidine	273	0.769	0.805	0.843	0.805667
pme3456	Class 11	Phenylpropanoids	p-Coumaraldehyde	317	0.745	0.816	0.828	0.796333
pmb0605	Class 17	Flavones	Apigenin 7-O-glucoside (Cosmosiin)	285	0.834	0.744	0.753	0.777
pme2786	Class 9	Alkaloids	N-Acetyl-5-hydroxytryptamine	196	0.709	0.811	0.803	0.774333
pme1292	Class 12	Phenolic acids	Homogentisic acid	173	0.726	0.783	0.814	0.774333
pma0787	Class 19	Flavonols	Quercetin-3-(6''-malonyl)-Glucoside	405	0.818	0.742	0.73	0.763333
pmf0188	Class 10	Terpenes	Saikosaponin B3	433	0.716	0.766	0.806	0.762667
pmf0613	Class 10	Terpenes	α-Terpineol	141	0.79	0.709	0.772	0.757
pmb3093	Class 11	Phenylpropanoids	6,7-dihydroxycoumarin 7-O-quinic acid	27	0.802	0.702	0.76	0.754667
pme2598	Class 12	Phenolic acids	3,4-Dihydroxybenzeneacetic acid	170	0.704	0.762	0.795	0.753667
pme1458	Class 11	Phenylpropanoids	Resveratrol	393	0.698	0.763	0.789	0.75
pmb0235	Class 11	Phenylpropanoids	O-Feruloyl coumarin	369	0.699	0.759	0.789	0.749
pmb0615	Class 17	Flavones	Hesperetin C-hexosyl-O-hexosyl-O-hexoside	75	0.689	0.749	0.781	0.739667
pmf0208	Class 15	Flavonoids	Isoquercitroside	132	0.699	0.719	0.769	0.729
pmb0550	Class 20	Anthocyanins	Cyanidin 3-O-glucoside (Kuromanin)	98	0.689	0.707	0.767	0.721
pmf0369	Class 15	Flavonoids	Persicoside	289	0.676	0.7	0.759	0.711667
pmb0782	Class 9	Alkaloids	Piperidine	100	0.728	0.716	0.68	0.708
pme0201	Class 22	Polyphenols	Catechin	137	0.621	0.687	0.722	0.676667
pme3333	Class 9	Alkaloids	1,4-dihydro-1-Methyl-4-oxo-3-pyridinecarboxamide	182	0.632	0.711	0.633	0.658667
pmf0203	Class 20	Anthocyanins	Peonidin 3-O-glucoside	33	0.612	0.661	0.702	0.658333
pme2292	Class 13	Phenolamides	Putrescine	314	0.571	0.562	0.642	0.591667
pme0436	Class 21	Proanthocyanidins	Procyanidin B3	30	0.524	0.615	0.636	0.591667
pme1580	Class 16	Flavanones	Eriodictyol	327	0.526	0.598	0.638	0.587333
pmf0058	Class 16	Flavanones	4',5,7-Trihydroxyflavanone	284	0.507	0.565	0.617	0.563
pmf0057	Class 17	Flavones	4,2',4',6'-Tetrahydroxychalcone	282	0.505	0.561	0.614	0.56
pmf0113	Class 15	Flavonoids	Vestitol	419	0.456	0.542	0.574	0.524
pmf0232	Class 15	Flavonoids	Tiliroside	51	0.439	0.575	0.524	0.512667
pmb0662	Class 17	Flavones	C-hexosyl-luteolin O-feruloylhexoside	166	0.436	0.554	0.521	0.503667
pmb0706	Class 19	Flavonols	Quercetin 5-O-malonylhexosyl-hexoside	183	0.421	0.522	0.543	0.495333
pme2960	Class 16	Flavanones	Naringenin chalcone	109	0.428	0.486	0.542	0.485333
pme0377	Class 16	Flavanones	Naringenin	124	0.426	0.482	0.54	0.482667
pma1590	Class 20	Anthocyanins	Peonidin 3-O-hexoside	40	0.403	0.461	0.519	0.461
pme3473	Class 17	Flavones	Butin	202	0.389	0.447	0.506	0.447333
pmf0279	Class 15	Flavonoids	Gossypitrin	87	0.322	0.413	0.443	0.392667
pme3439	Class 16	Flavanones	Butein	426	0.31	0.423	0.437	0.39
pme3305	Class 11	Phenylpropanoids	p-Coumaryl alcohol	425	0.285	0.386	0.412	0.361
pme2486	Class 22	Polyphenols	Protocatechuic acid	186	0.258	0.397	0.374	0.343
pmb0587	Class 17	Flavones	Chrysoeriol O-glucuronic acid-O-hexoside	325	0.247	0.393	0.361	0.333667
pmb0592	Class 17	Flavones	Chrysoeriol O-hexosyl-O-rutinoside	288	0.258	0.39	0.331	0.326333
pmb2211	Class 9	Alkaloids	Cocamidopropyl betaine	171	0.326	0.321	0.319	0.322
pme1417	Class 9	Alkaloids	L-Tryptamine	351	0.222	0.386	0.326	0.311333
pmf0604	Class 10	Terpenes	β-Caryophyllene	118	0.175	0.338	0.307	0.273333
pme0398	Class 12	Phenolic acids	Chlorogenic acid (5-O-Caffeoylquinic acid)	199	0.183	0.323	0.3	0.268667
pmf0284	Class 11	Phenylpropanoids	4-Hydroxy-3-methoxycinnamaldehyde	381	0.116	0.24	0.182	0.179333
pme2670	Class 12	Phenolic acids	4-Hydroxybenzaldehyde	178	0.106	0.178	0.237	0.173667
pmb2954	Class 17	Flavones	Luteolin O-hexosyl-O-hexosyl-O-hexoside	298	0.233	0.143	0.118	0.164667
pme0200	Class 19	Flavonols	Kaempferol	347	0.066	0.221	0.174	0.153667
pmf0274	Class 15	Flavonoids	Herbacetin	429	0.014	0.173	0.135	0.107333
pme0434	Class 21	Proanthocyanidins	Procyanidin B2	93	-0.019	0.079	0.115	0.0583333
pmb1207	Class 11	Phenylpropanoids	O-Feruloyl 3-hydroxylcoumarin	432	0.084	-0.037	-0.048	-0.000333333
pme1640	Class 11	Phenylpropanoids	sesamolin	353	-0.077	0.023	0.045	-0.003
pmf0328	Class 9	Alkaloids	lumichrome	337	0.081	-0.08	-0.054	-0.0176667
pmf0266	Class 15	Flavonoids	5,7-Dihydroxychromone	407	-0.125	-0.095	-0.034	-0.0846667
pmf0151	Class 15	Flavonoids	Quercetin	221	-0.186	-0.039	-0.057	-0.094
pmb0752	Class 12	Phenolic acids	3-O-Feruloyl quinic acid	219	-0.022	-0.181	-0.113	-0.105333
pme1646	Class 11	Phenylpropanoids	Pinoresinol	391	-0.135	-0.091	-0.197	-0.141
pme0450	Class 22	Polyphenols	L-Epicatechin	54	-0.244	-0.112	-0.121	-0.159
pme1423	Class 11	Phenylpropanoids	Hydrocinnamic acid	359	-0.289	-0.134	-0.181	-0.201333
pme0309	Class 12	Phenolic acids	Methyl gallate	415	-0.141	-0.279	-0.236	-0.218667
pme3369	Class 19	Flavonols	Rhamnetin (7-O-methxyl quercetin)	386	-0.318	-0.162	-0.21	-0.23
pme1828	Class 9	Alkaloids	Betaine	276	-0.338	-0.224	-0.274	-0.278667
pmb2831	Class 22	Polyphenols	Protocatechuic acid O-glucoside	101	-0.235	-0.323	-0.302	-0.286667
pmb2928	Class 12	Phenolic acids	Gallic acid O-Hexoside	76	-0.248	-0.341	-0.279	-0.289333
pmb3014	Class 17	Flavones	Luteolin O-eudesmic acid-O-hexoside	333	-0.398	-0.281	-0.336	-0.338333
pmf0454	Class 15	Flavonoids	Silibinin	430	-0.286	-0.362	-0.368	-0.338667
pme2594	Class 9	Alkaloids	4-Pyridoxic acid	241	-0.325	-0.418	-0.343	-0.362
pmf0267	Class 9	Alkaloids	Indole-3-carboxylic	397	-0.47	-0.35	-0.36	-0.393333
pmf0560	Class 9	Alkaloids	Abrine	394	-0.437	-0.336	-0.421	-0.398
pme3230	Class 18	Isoflavones	Calycosin	449	-0.382	-0.399	-0.471	-0.417333
pmb0907	Class 13	Phenolamides	N-Feruloyl putrescine	296	-0.38	-0.48	-0.451	-0.437
pmf0109	Class 15	Flavonoids	3-O-Acetylpinobanksin	376	-0.426	-0.414	-0.49	-0.443333
pmb0635	Class 17	Flavones	C-hexosyl-apigenin O-feruloylhexoside-O-hexoside	389	-0.473	-0.441	-0.444	-0.452667
pmf0014	Class 11	Phenylpropanoids	Scopolin	140	-0.406	-0.515	-0.5	-0.473667
pmb3894	Class 19	Flavonols	Di-O-methylquercetin	225	-0.575	-0.443	-0.523	-0.513667
pme3258	Class 18	Isoflavones	6-Hydroxydaidzein	446	-0.479	-0.507	-0.578	-0.521333
pmf0598	Class 10	Terpenes	(+)-alpha-Pinene	165	-0.478	-0.602	-0.569	-0.549667
pmb2871	Class 12	Phenolic acids	2,5-dihydroxy benzoic acid O-hexside	24	-0.505	-0.602	-0.562	-0.556333
pme1814	Class 12	Phenolic acids	2,5-dihydroxybenzoic acid (Gentisic acid)	203	-0.511	-0.622	-0.624	-0.585667
pme2706	Class 12	Phenolic acids	2,3-Dihydroxybenzoic acid	64	-0.531	-0.644	-0.64	-0.605
pmf0532	Class 11	Phenylpropanoids	Phillyroside	268	-0.558	-0.636	-0.666	-0.62
pma3724	Class 12	Phenolic acids	1-O-Feruloyl quinic acid	130	-0.624	-0.588	-0.65	-0.620667
pmf0337	Class 9	Alkaloids	Indole-3-carboxylic acid	408	-0.664	-0.592	-0.635	-0.630333
pme0424	Class 11	Phenylpropanoids	trans-cinnamaldehyde	286	-0.732	-0.625	-0.688	-0.681667
pma6599	Class 11	Phenylpropanoids	6-Hydroxymethylherniarin	364	-0.641	-0.721	-0.711	-0.691
pmf0482	Class 12	Phenolic acids	Cynarin (1,3-O-diCQA)	127	-0.761	-0.656	-0.669	-0.695333
pme3367	Class 11	Phenylpropanoids	6-Methyl coumarin	22	-0.758	-0.654	-0.714	-0.708667
pme1550	Class 17	Flavones	Tangeretin	354	-0.746	-0.697	-0.69	-0.711
pme1637	Class 11	Phenylpropanoids	Coniferyl alcohol	387	-0.757	-0.696	-0.727	-0.726667
pmb0711	Class 19	Flavonols	Quercetin 7-O-rutinoside	62	-0.667	-0.766	-0.748	-0.727
pmf0458	Class 22	Polyphenols	6-Gingerol	230	-0.766	-0.691	-0.758	-0.738333
pme0002	Class 16	Flavanones	Hesperetin 7-O-neohesperidoside (Neohesperidin)	50	-0.787	-0.732	-0.702	-0.740333
pme3431	Class 11	Phenylpropanoids	Esculin (6,7-Dihydroxycoumarin-6-glucoside)	56	-0.697	-0.784	-0.765	-0.748667
pme2459	Class 17	Flavones	Luteolin 7-O-glucoside (Cynaroside)	1	-0.69	-0.785	-0.78	-0.751667
pma0214	Class 19	Flavonols	methylQuercetin O-hexoside	136	-0.712	-0.773	-0.78	-0.755
pme1611	Class 17	Flavones	Isohemiphloin	79	-0.808	-0.71	-0.761	-0.759667
pmf0052	Class 9	Alkaloids	Sophoridine	322	-0.701	-0.793	-0.787	-0.760333
pmb0604	Class 19	Flavonols	Kaempferol 3-O-glucoside (Astragalin)	156	-0.706	-0.803	-0.787	-0.765333
pme3211	Class 19	Flavonols	Quercetin 3-O-glucoside (Isotrifoliin)	270	-0.712	-0.792	-0.8	-0.768
pma6270	Class 9	Alkaloids	sn-Glycero-3-phosphocholine	59	-0.77	-0.741	-0.805	-0.772
pme1605	Class 19	Flavonols	Kaempferol 3-O-robinobioside (Biorobin)	248	-0.72	-0.812	-0.791	-0.774333
pme3129	Class 19	Flavonols	Quercetin 4'-O-glucoside (Spiraeoside)	269	-0.717	-0.801	-0.806	-0.774667
pmb1178	Class 11	Phenylpropanoids	O-Feruloyl 2-hydroxylcoumarin	242	-0.725	-0.809	-0.792	-0.775333
pme3268	Class 19	Flavonols	Kaempferol 3-O-galactoside (Trifolin)	119	-0.729	-0.819	-0.809	-0.785667
pmb0508	Class 13	Phenolamides	N-p-Coumaroyl agmatine	424	-0.743	-0.819	-0.797	-0.786333
pme1518	Class 17	Flavones	Nobiletin	352	-0.837	-0.756	-0.772	-0.788333
pmb1530	Class 10	Terpenes	Phytocassane D	356	-0.842	-0.744	-0.792	-0.792667
pmb3317	Class 12	Phenolic acids	Quinacyl syringic acid	213	-0.744	-0.831	-0.806	-0.793667
pme1691	Class 9	Alkaloids	Acetylcholine	244	-0.778	-0.781	-0.837	-0.798667
pmf0582	Class 15	Flavonoids	Glabridin	431	-0.788	-0.837	-0.779	-0.801333
pmf0477	Class 10	Terpenes	Pachymic acid	436	-0.836	-0.755	-0.814	-0.801667
pme0369	Class 19	Flavonols	Kaempferol 3-O-rutinoside (Nicotiflorin)	251	-0.749	-0.839	-0.82	-0.802667
pmb0665	Class 17	Flavones	Luteolin 8-C-hexosyl-O-hexoside	58	-0.764	-0.837	-0.831	-0.810667
pme3569	Class 11	Phenylpropanoids	Scoparone	336	-0.826	-0.776	-0.842	-0.814667
pme3282	Class 16	Flavanones	Afzelechin (3,5,7,4'-Tetrahydroxyflavan)	374	-0.798	-0.833	-0.819	-0.816667
pmf0527	Class 11	Phenylpropanoids	Osthole	344	-0.824	-0.797	-0.838	-0.819667
pmf0067	Class 11	Phenylpropanoids	Isoacteoside	193	-0.798	-0.87	-0.859	-0.842333
pme3263	Class 18	Isoflavones	2'-Hydroxydaidzein	427	-0.798	-.886*	-0.848	-0.844
pme2950	Class 16	Flavanones	Hesperetin 7-rutinoside (Hesperidin)	42	-.894*	-0.818	-0.835	-0.849
pmf0520	Class 14	Quinones	Rhein	445	-0.832	-0.849	-0.875	-0.852
pmb3110	Class 11	Phenylpropanoids	Vanillic acid	266	-0.81	-.889*	-0.873	-0.857333
pmf0062	Class 11	Phenylpropanoids	Verbascoside	226	-0.821	-.886*	-.881*	-0.862667
pme0426	Class 22	Polyphenols	4-Methylcatechol	447	-0.869	-0.848	-.896*	-0.871
pme1540	Class 19	Flavonols	Isorhamnetin 3-O-neohesperidoside	304	-0.845	-.881*	-.908*	-0.878
pme3198	Class 12	Phenolic acids	2,4-Dihydroxybenzoic acid	96	-0.863	-.907*	-.915*	-0.895
pmb0142	Class 11	Phenylpropanoids	Caffeic aldehyde	197	-.927*	-0.865	-.906*	-0.899333
pme0421	Class 16	Flavanones	Phloretin	373	-.926*	-0.868	-.914*	-0.902667
pma0104	Class 11	Phenylpropanoids	N-sinapoyl hydroxycoumarin	378	-.891*	-.906*	-.937*	-0.911333
pma2681	Class 12	Phenolic acids	Xanthurenic acid	382	-.881*	-.928*	-.934*	-0.914333
pmb0709	Class 19	Flavonols	Quercetin 7-O-malonylhexosyl-hexoside	177	-.886*	-.938*	-.937*	-0.920333
pme1162	Class 12	Phenolic acids	Gallic acid	349	-.934*	-.954*	-.925*	-0.937667
pmf0455	Class 9	Alkaloids	Peimine	103	-.952*	-.949*	-.921*	-0.940667
pme1806	Class 12	Phenolic acids	Chlorogenic acid methyl ester	17	-.941*	-.925*	-.958*	-0.941333
pme3564	Class 11	Phenylpropanoids	Daphnetin	172	-.914*	-.965**	-.955*	-0.944667
pmf0433	Class 10	Terpenes	Swertiamarin	345	-.927*	-.953*	-.972**	-0.950667
pmf0541	Class 14	Quinones	Shikonin	379	-.955*	-.978**	-.958*	-0.963667
pme3143	Class 11	Phenylpropanoids	6-Hydroxy-4-methylcoumarin	388	-.962**	-.966**	-.987**	-0.971667
pme0197	Class 19	Flavonols	Quercetin 3-O-rutinoside (Rutin)	232	-.972**	-.977**	-.991**	-0.98
pmb0488	Class 13	Phenolamides	Spermidine	190	-.977**	-.979**	-.990**	-0.982
**, Correlation was significant at 0.01 level (2-tailed).
*, Correlation was significant at 0.05 level (2-tailed).
Values with |R| > 0.9 are indicated in red.
